# Supplementary material for: Proteomic Analysis of Hylocereus polyrhizus Reveals Metabolic Pathway Changes
Source: Int J Mol Sci. 2016 Sep 28;17(10):1606. doi: 10.3390/ijms17101606 (PMC5085639; doi:10.3390/ijms17101606)
Supplement: Supplementary file 1 [file ijms-17-01606-s001.zip]

Archive with 3 entries (2 files):
- ijms-141528-Supplementary Materials/
- ijms-141528-Supplementary Materials/ijms-141528-supplementary.pdf
- ijms-141528-Supplementary Materials/Supplementary File S1-The list of proteins information obtained from the iTRAQ data.xlsx
