# Supplementary material for: Proteomic Analysis of Hylocereus polyrhizus Reveals Metabolic Pathway Changes
Source: Int J Mol Sci. 2016 Sep 28;17(10):1606. doi: 10.3390/ijms17101606 (PMC5085639; doi:10.3390/ijms17101606)
Supplement: Supplementary file 1 [file ijms-17-01606-s001.zip › ijms-141528-Supplementary Materials/Supplementary File S1-The list of proteins information obtained from the iTRAQ data.xlsx]

## Sheet: All protein
Accession	Description	Score	Coverage	# Proteins	# Unique Peptides	# Peptides	# PSMs	113/(113+115)	113/(113+115) Count	113/(113+115) Variability [%]	115/(113+115)	115/(113+115) Count	115/(113+115) Variability [%]	# AAs	MW [kDa]	calc. pI
comp27557_c0_seq1_3	[25 - 1164] len=1405 path=[40091527:0-1196 40097877:1197-1201 40097908:1202-1404] -1-1 380	2212.23	79.21	2	24	26	743	0.259288	427	258.853	1.8518	427	21.4776	380	41.1599	6.87354
comp26367_c0_seq1_5	[387 - 1955] len=2200 path=[35728355:0-1713 35739109:1714-1723 35739180:1724-1908 35740490:1909-1933 35740636:1934-2111 35741799:2112-2120 35741865:2121-2199] -1-1 523	1929.15	59.27	1	29	29	526	1.26265	248	13.5492	0.700498	248	29.6157	523	57.1404	4.99561
comp15002_c0_seq1_7	[230 - 2407] len=2783 path=[11414371:0-2782] -1-1 726	1708.7	64.6	1	34	34	435	1.12611	207	15.4091	0.857166	207	24.3339	726	80.4942	6.30322
comp36939_c0_seq4_4	[287 - 1297] len=1860 path=[101229972:0-303 101168880:304-329 101222085:330-345 101169171:346-383 101238965:384-408 101238995:409-446 101215928:447-594 101170937:595-618 101239047:619-620 101171131:621-677 101223740:678-699 101171610:700-762 101239084:763-773 101172085:774-792 101172210:793-824 101172386:825-864 101172684:865-914 101239141:915-930 101173112:931-1069 101174145:1070-1161 101239289:…	1554.11	84.57	4	10	25	451	1.09089	54	17.816	0.897577	54	21.8427	337	36.594	7.28369
comp33410_c0_seq1_20	[3314 - 585] (REVERSE SENSE) len=3356 path=[70027596:0-2961 70045758:2962-2972 70045921:2973-3355] -1-1 910	1384.04	61.32	3	43	45	380	1.37627	182	17.1337	0.570121	182	52.8425	910	102.927	6.66846
comp23389_c0_seq1_11	[2084 - 624] (REVERSE SENSE) len=2345 path=[26656528:0-2344] -1-1 487	1381.89	65.3	2	23	27	429	0.523452	179	63.1143	1.54868	179	25.9022	487	53.2559	6.18896
comp36939_c0_seq1_4	[266 - 1282] len=2247 path=[101167038:0-208 101238545:209-209 101168394:210-253 101233053:254-270 101168745:271-273 101168776:274-288 101168880:289-314 101169047:315-330 101169171:331-368 101201587:369-393 101238995:394-431 101169873:432-579 101170937:580-603 101239047:604-605 101197876:606-747 101239084:748-758 101199069:759-777 101172210:778-809 101219343:810-849 101172684:850-899 101235113:900…	1373.28	61.95	4	7	20	418	1.12677	51	19.3549	0.856408	51	28.5058	339	36.8579	6.96143
comp30609_c0_seq1_10	[1954 - 422] (REVERSE SENSE) len=2092 path=[53850098:0-1845 53859774:1846-1850 53859817:1851-2091] -1-1 511	1276.27	60.67	1	19	24	371	1.67212	160	13.7922	0.230655	160	232.543	511	56.4768	5.65576
comp36428_c0_seq26_7	[602 - 3319] len=3822 path=[95314964:0-503 95226737:504-527 95394642:528-637 95363832:638-638 95227595:639-705 95227891:706-743 95228052:744-948 95229398:949-1221 95231280:1222-1260 95231519:1261-1300 95231820:1301-1642 95234068:1643-1667 95234261:1668-1863 95235468:1864-1887 95235614:1888-2028 95236569:2029-2054 95395017:2055-2066 95236757:2067-2106 95236965:2107-2135 95237159:2136-2145 95237224…	1158.59	67.99	5	0	59	334							906	104.009	6.49365
comp36428_c0_seq1_7	[510 - 3227] len=3730 path=[95223961:0-411 95226737:412-435 95394642:436-545 95363832:546-546 95227595:547-613 95227891:614-651 95228052:652-856 95229398:857-1129 95231280:1130-1168 95231519:1169-1208 95231820:1209-1550 95234068:1551-1575 95234261:1576-1771 95235468:1772-1795 95235614:1796-1936 95236569:1937-1962 95395017:1963-1974 95236757:1975-2014 95236965:2015-2043 95327623:2044-2104 95237600…	1131.81	65.89	2	0	58	326							906	103.973	6.56592
comp33648_c0_seq18_12	[2317 - 365] (REVERSE SENSE) len=2454 path=[71729956:0-496 71656262:497-522 71793612:523-525 71656419:526-781 71657737:782-813 71657865:814-850 71658022:851-882 71727800:883-1249 71660394:1250-1257 71793899:1258-1278 71660552:1279-1540 71662096:1541-1573 71794033:1574-1578 71794038:1579-1581 71709927:1582-1617 71749968:1618-2206 71752797:2207-2247 71752978:2248-2301 71753330:2302-2325 71753463:23…	1063.72	63.29	14	0	41	309							651	71.162	5.2876
comp33648_c0_seq16_13	[2290 - 347] (REVERSE SENSE) len=2427 path=[71702758:0-147 71703638:148-155 71703674:156-185 71703780:186-202 71703865:203-227 71703999:228-244 71704047:245-276 71704201:277-289 71704248:290-433 71656021:434-454 71793575:455-467 71702068:468-468 71656243:469-469 71656262:470-495 71793612:496-498 71656419:499-754 71657737:755-786 71657865:787-823 71658022:824-855 71658213:856-1035 71659207:1036-10…	1056.6	62.81	11	0	40	304							648	70.8649	5.24951
comp33648_c0_seq10_11	[2296 - 350] (REVERSE SENSE) len=2433 path=[71653677:0-436 71656004:437-439 71656021:440-460 71793575:461-473 71793588:474-474 71656243:475-475 71656262:476-501 71793612:502-504 71656419:505-760 71657737:761-792 71657865:793-829 71658022:830-861 71658213:862-1041 71659207:1042-1074 71701713:1075-1105 71659662:1106-1126 71659781:1127-1158 71793868:1159-1164 71714221:1165-1519 71662096:1520-1552 71…	1038.93	63.17	13	0	41	300							649	71.048	5.24951
comp33648_c0_seq2_17	[2290 - 347] (REVERSE SENSE) len=2427 path=[71702758:0-147 71703638:148-155 71703674:156-185 71703780:186-202 71703865:203-227 71703999:228-244 71704047:245-276 71704201:277-289 71704248:290-433 71656021:434-454 71793575:455-467 71702068:468-468 71656243:469-469 71656262:470-495 71793612:496-498 71698774:499-661 71699577:662-692 71699745:693-808 71700428:809-846 71700606:847-976 71701290:977-1005…	1025.3	60.65	10	0	37	289							648	70.9169	5.22412
comp37521_c1_seq1_2	[222 - 1565] len=2364 path=[109343682:0-241 109345039:242-244 109345050:245-246 109345056:247-276 109443478:277-282 109371170:283-286 109371217:287-299 109345348:300-346 109443525:347-354 109443533:355-372 109367113:373-400 109443566:401-408 109346015:409-415 109346048:416-457 109346273:458-499 109377359:500-505 109346516:506-534 109443659:535-540 109443665:541-549 109443674:550-561 109399248:562…	1013.58	57.37	7	2	23	310	0.97622	3	0.801699	1.02916	3	0.867692	448	49.2838	9.0708
comp37521_c1_seq5_3	[222 - 1568] len=1687 path=[109343682:0-241 109345039:242-244 109345050:245-246 109345056:247-276 109443478:277-282 109371170:283-286 109371217:287-299 109345348:300-346 109443525:347-354 109443533:355-372 109345777:373-400 109443566:401-408 109346015:409-415 109346048:416-457 109346273:458-499 109377359:500-505 109346516:506-534 109346638:535-556 109346744:557-565 109346797:566-574 109443689:575…	1011.48	57.24	7	1	22	308	1.07282	1		0.918317	1		449	49.3408	9.0708
comp33648_c0_seq4_15	[2296 - 350] (REVERSE SENSE) len=2433 path=[71653677:0-436 71656004:437-439 71656021:440-460 71793575:461-473 71793588:474-474 71656243:475-475 71656262:476-501 71793612:502-504 71698774:505-667 71699577:668-698 71699745:699-814 71700428:815-852 71700606:853-982 71701290:983-1011 71765860:1012-1126 71659781:1127-1158 71770222:1159-1174 71660136:1175-1224 71779031:1225-1236 71793899:1237-1257 7166…	1003.95	59.17	10	0	37	284							649	71.073	5.22412
comp33648_c0_seq6_13	[2317 - 365] (REVERSE SENSE) len=2454 path=[71729956:0-496 71656262:497-522 71793612:523-525 71698774:526-688 71699577:689-719 71699745:720-835 71700428:836-873 71700606:874-1003 71701290:1004-1032 71765860:1033-1147 71659781:1148-1179 71793868:1180-1185 71714221:1186-1540 71662096:1541-1573 71794033:1574-1578 71794038:1579-1581 71709927:1582-1617 71749968:1618-2206 71752797:2207-2247 71752978:22…	983.507	61.14	12	0	38	280							651	71.228	5.24951
comp36028_c0_seq1_11	[2666 - 576] (REVERSE SENSE) len=2815 path=[91027977:0-599 91067795:600-607 91031080:608-671 91031314:672-697 91031410:698-817 91031837:818-853 91031975:854-887 91032125:888-1093 91033174:1094-1163 91033468:1164-1240 91033844:1241-1247 91033888:1248-1315 91034305:1316-1369 91042011:1370-1388 91034664:1389-1394 91034692:1395-1423 91034786:1424-1492 91035101:1493-1516 91035224:1517-1529 91035300:15…	944.478	52.65	10	24	34	276	0.994047	69	13.4333	1.0087	69	15.5184	697	79.8668	5.10986
comp33648_c0_seq11_13	[2290 - 347] (REVERSE SENSE) len=2575 path=[71702758:0-147 71703638:148-155 71703674:156-185 71703780:186-202 71703865:203-227 71761105:228-244 71704047:245-276 71754343:277-289 71704248:290-433 71656021:434-454 71793575:455-467 71702068:468-468 71656243:469-469 71656262:470-495 71793612:496-498 71656419:499-754 71657737:755-786 71657865:787-823 71658022:824-855 71658213:856-1035 71659207:1036-10…	939.483	63.73	10	0	41	270							648	70.867	5.24951
comp37521_c1_seq9_1	[127 - 1215] len=1216 path=[109369296:0-76 109369661:77-100 109369770:101-149 109345050:150-151 109345056:152-181 109443478:182-187 109354771:188-188 109354778:189-251 109443525:252-259 109355196:260-314 109355501:315-355 109443612:356-361 109355770:362-362 109346273:363-404 109346479:405-410 109346516:411-439 109443659:440-445 109443665:446-454 109443674:455-466 109356517:467-470 109346797:471-4…	925.786	65.29	5	2	19	272	1.04509	3	2.82645	0.950138	3	3.64646	363	39.9646	7.98682
comp35237_c0_seq1_11	[2221 - 557] (REVERSE SENSE) len=2327 path=[83872202:0-596 83875336:597-649 83875599:650-693 83875758:694-745 83875915:746-795 83876100:796-808 83876139:809-1241 83878549:1242-1270 83878704:1271-1347 83901624:1348-1372 83879272:1373-1452 83903504:1453-1456 83879765:1457-1599 83880622:1600-1690 83881095:1691-1893 83882035:1894-1897 83882052:1898-1956 83882344:1957-2026 83882653:2027-2067 83882797:…	925.538	70.99	3	26	27	230	1.1051	98	14.4917	0.88127	98	21.9142	555	59.5211	6.56592
comp33648_c0_seq29_12	[2290 - 347] (REVERSE SENSE) len=2598 path=[71702758:0-147 71703638:148-155 71703674:156-185 71703780:186-202 71703865:203-227 71703999:228-244 71704047:245-276 71704201:277-289 71704248:290-433 71656021:434-454 71793575:455-467 71702068:468-468 71656243:469-469 71656262:470-495 71793612:496-498 71656419:499-754 71657737:755-786 71657865:787-823 71658022:824-855 71658213:856-1035 71659207:1036-10…	909.34	62.81	10	0	40	259							648	70.8969	5.24951
comp14942_c0_seq1_3	[159 - 1361] len=1805 path=[11310258:0-1804] -1-1 401	905.338	74.56	1	22	27	279	0.935193	112	18.287	1.07623	112	20.5349	401	42.4574	5.8335
comp36428_c0_seq22_6	[421 - 3294] len=3749 path=[95314964:0-503 95226737:504-527 95394642:528-637 95227595:638-704 95227891:705-742 95228052:743-947 95229398:948-1220 95231280:1221-1259 95231519:1260-1299 95231820:1300-1641 95234068:1642-1666 95234261:1667-1862 95235468:1863-1886 95235614:1887-2027 95236569:2028-2053 95395017:2054-2065 95236757:2066-2105 95236965:2106-2134 95237159:2135-2144 95237224:2145-2153 953950…	900.732	64.72	5	0	61	269							958	109.585	6.31592
comp37521_c1_seq14_2	[127 - 1326] len=1326 path=[109369296:0-76 109369661:77-100 109369770:101-149 109345050:150-151 109345056:152-181 109443478:182-187 109354771:188-188 109354778:189-251 109443525:252-259 109355196:260-314 109355501:315-355 109355953:356-404 109346479:405-410 109346516:411-439 109443659:440-445 109405864:446-461 109346744:462-470 109346797:471-479 109443689:480-502 109346951:503-551 109347213:552-5…	892.936	55.25	5	1	19	268	0.851258	2	3.27956	1.17211	2	2.73286	400	44.0189	8.5874
comp33648_c0_seq5_10	[2296 - 350] (REVERSE SENSE) len=2603 path=[71653677:0-436 71656004:437-439 71656021:440-460 71793575:461-473 71793588:474-474 71656243:475-475 71656262:476-501 71793612:502-504 71656419:505-760 71657737:761-792 71657865:793-829 71658022:830-861 71658213:862-1041 71659207:1042-1074 71701713:1075-1105 71659662:1106-1126 71659781:1127-1158 71793868:1159-1164 71714221:1165-1519 71662096:1520-1552 71…	891.664	63.17	12	0	41	255							649	71.08	5.24951
comp33648_c0_seq3_14	[2296 - 350] (REVERSE SENSE) len=2581 path=[71653677:0-436 71656004:437-439 71656021:440-460 71793575:461-473 71793588:474-474 71656243:475-475 71656262:476-501 71793612:502-504 71698774:505-667 71699577:668-698 71699745:699-814 71700428:815-852 71700606:853-982 71701290:983-1011 71701440:1012-1041 71659207:1042-1074 71659437:1075-1105 71659662:1106-1126 71659781:1127-1158 71793868:1159-1164 7166…	881.88	60.86	10	0	37	249							649	71.127	5.22412
comp36168_c0_seq1_4	[188 - 1603] len=1882 path=[92479104:0-410 92499988:411-429 92481688:430-795 92507241:796-828 92484120:829-935 92507292:936-952 92484997:953-957 92485028:958-1014 92485262:1015-1058 92485598:1059-1118 92486130:1119-1156 92486351:1157-1322 92492633:1323-1325 92487556:1326-1349 92507469:1350-1353 92496898:1354-1383 92487972:1384-1545 92489055:1546-1566 92507548:1567-1881] -1-1 472	866.315	80.08	1	30	35	272	0.806215	105	13.349	1.22423	105	10.197	472	53.3217	8.60205
comp33648_c0_seq28_10	[2296 - 350] (REVERSE SENSE) len=2581 path=[71653677:0-436 71656004:437-439 71656021:440-460 71793575:461-473 71793588:474-474 71656243:475-475 71656262:476-501 71793612:502-504 71656419:505-760 71657737:761-792 71657865:793-829 71658022:830-861 71658213:862-1041 71659207:1042-1074 71701713:1075-1105 71659662:1106-1126 71659781:1127-1158 71793868:1159-1164 71714221:1165-1519 71662096:1520-1552 71…	865.599	64.1	10	0	42	249							649	71.0322	5.24951
comp33648_c0_seq7_13	[2296 - 350] (REVERSE SENSE) len=2604 path=[71653677:0-436 71656004:437-439 71656021:440-460 71793575:461-473 71793588:474-474 71656243:475-475 71656262:476-501 71793612:502-504 71698774:505-667 71699577:668-698 71699745:699-814 71700428:815-852 71700606:853-982 71701290:983-1011 71701440:1012-1041 71659207:1042-1074 71659437:1075-1105 71659662:1106-1126 71659781:1127-1158 71793868:1159-1164 7166…	860.365	61.02	10	0	38	240							649	71.147	5.22412
comp36428_c0_seq3_6	[421 - 3318] len=3773 path=[95314964:0-503 95226737:504-527 95394642:528-637 95227595:638-704 95227891:705-742 95228052:743-947 95229398:948-1220 95231280:1221-1259 95231519:1260-1299 95231820:1300-1641 95234068:1642-1666 95234261:1667-1862 95235468:1863-1886 95235614:1887-2027 95236569:2028-2053 95395017:2054-2065 95236757:2066-2105 95236965:2106-2134 95237159:2135-2144 95237224:2145-2153 953950…	856.82	63.77	6	0	59	255							966	110.476	6.46826
comp33648_c0_seq9_16	[2290 - 347] (REVERSE SENSE) len=2575 path=[71702758:0-147 71703638:148-155 71703674:156-185 71703780:186-202 71703865:203-227 71703999:228-244 71704047:245-276 71704201:277-289 71704248:290-433 71656021:434-454 71793575:455-467 71702068:468-468 71656243:469-469 71656262:470-495 71793612:496-498 71698774:499-661 71699577:662-692 71699745:693-808 71700428:809-846 71700606:847-976 71701290:977-1005…	851.976	61.57	7	0	38	238							648	70.9161	5.22412
comp29128_c1_seq2_11	[2038 - 2] (REVERSE SENSE) len=2252 path=[46791819:0-28 46761091:29-54 46775506:55-76 46761473:77-107 46795067:108-285 46762903:286-330 46791186:331-361 46763247:362-396 46780090:397-862 46766371:863-912 46766675:913-1293 46768970:1294-1322 46803765:1323-1597 46770479:1598-1650 46806350:1651-1657 46770646:1658-1722 46771002:1723-1819 46771862:1820-2251] -1-1 679	840.152	48.45	5	3	30	236	1.03294	15	4.81168	0.964071	15	5.71072	679	75.1897	6.12549
comp36428_c0_seq23_6	[329 - 3184] len=3185 path=[95223961:0-411 95226737:412-435 95394642:436-545 95227595:546-612 95227891:613-650 95228052:651-855 95229398:856-1128 95231280:1129-1167 95231519:1168-1207 95231820:1208-1549 95234068:1550-1574 95302403:1575-1770 95235468:1771-1794 95303646:1795-1935 95236569:1936-1961 95306800:1962-2048 95307271:2049-2052 95237224:2053-2061 95395083:2062-2076 95307371:2077-2278 953951…	834.723	63.03	5	0	59	247							952	109.167	6.21436
comp33648_c0_seq8_15	[2317 - 365] (REVERSE SENSE) len=2602 path=[71729956:0-496 71656262:497-522 71793612:523-525 71698774:526-688 71699577:689-719 71699745:720-835 71700428:836-873 71700606:874-1003 71701290:1004-1032 71701440:1033-1062 71659207:1063-1095 71659437:1096-1126 71659662:1127-1147 71659781:1148-1179 71793868:1180-1185 71660091:1186-1195 71660136:1196-1245 71660381:1246-1249 71660394:1250-1257 71793899:12…	834.639	62.06	8	0	39	236							651	71.2132	5.24951
comp36428_c0_seq8_7	[510 - 3203] len=3658 path=[95223961:0-411 95226737:412-435 95394642:436-545 95363832:546-546 95227595:547-613 95227891:614-651 95228052:652-856 95229398:857-1129 95231280:1130-1168 95231519:1169-1208 95231820:1209-1550 95234068:1551-1575 95234261:1576-1771 95235468:1772-1795 95235614:1796-1936 95236569:1937-1962 95306800:1963-2049 95362536:2050-2062 95395083:2063-2077 95307371:2078-2279 95395172…	830.562	64.92	3	0	58	256							898	102.69	6.63916
comp36428_c0_seq4_6	[421 - 3318] len=3646 path=[95314964:0-503 95226737:504-527 95394642:528-637 95227595:638-704 95227891:705-742 95228052:743-947 95229398:948-1220 95231280:1221-1259 95231519:1260-1299 95231820:1300-1641 95234068:1642-1666 95234261:1667-1862 95235468:1863-1886 95235614:1887-2027 95236569:2028-2053 95395017:2054-2065 95334846:2066-2105 95236965:2106-2134 95327623:2135-2195 95237600:2196-2236 953047…	830.036	61.8	5	0	58	247							966	110.459	6.49365
comp33648_c0_seq15_15	[2290 - 347] (REVERSE SENSE) len=2598 path=[71702758:0-147 71703638:148-155 71703674:156-185 71703780:186-202 71703865:203-227 71703999:228-244 71704047:245-276 71704201:277-289 71704248:290-433 71656021:434-454 71793575:455-467 71702068:468-468 71656243:469-469 71656262:470-495 71793612:496-498 71698774:499-661 71699577:662-692 71699745:693-808 71700428:809-846 71700606:847-976 71701290:977-1005…	820.57	61.73	7	0	39	227							648	70.926	5.22412
comp34766_c0_seq1_8	[256 - 3264] len=3886 path=[79987825:0-2119 79997416:2120-2138 79997488:2139-3454 80028785:3455-3455 80004789:3456-3885] -1-1 1003	814.629	47.06	1	35	40	233	0.956607	93	12.607	1.05166	93	12.9421	1003	109.532	6.72705
comp33648_c0_seq30_14	[2317 - 365] (REVERSE SENSE) len=2625 path=[71729956:0-496 71656262:497-522 71793612:523-525 71698774:526-688 71699577:689-719 71699745:720-835 71700428:836-873 71700606:874-1003 71701290:1004-1032 71701440:1033-1062 71659207:1063-1095 71659437:1096-1126 71659662:1127-1147 71659781:1148-1179 71793868:1180-1185 71660091:1186-1195 71660136:1196-1245 71660381:1246-1249 71660394:1250-1257 71793899:12…	813.124	62.21	8	0	40	227							651	71.2332	5.24951
comp33648_c0_seq27_11	[2296 - 350] (REVERSE SENSE) len=2581 path=[71653677:0-436 71656004:437-439 71656021:440-460 71793575:461-473 71793588:474-474 71656243:475-475 71656262:476-501 71793612:502-504 71698774:505-667 71699577:668-698 71699745:699-814 71700428:815-852 71700606:853-982 71701290:983-1011 71701440:1012-1041 71659207:1042-1074 71659437:1075-1105 71659662:1106-1126 71659781:1127-1158 71793868:1159-1164 7171…	788.326	62.1	8	0	40	218							649	71.1332	5.22412
comp37440_c0_seq1_4	[276 - 2804] len=3207 path=[108137463:0-67 108146744:68-92 108138108:93-266 108092760:267-306 108093117:307-346 108147029:347-393 108093693:394-433 108094043:434-459 108094209:460-469 108094261:470-517 108094582:518-530 108094702:531-675 108095630:676-706 108095869:707-744 108096141:745-760 108096263:761-786 108096491:787-874 108147219:875-912 108097302:913-944 108097490:945-1251 108099685:1252-1…	788.216	50.53	6	41	41	247	0.893296	138	13.4485	1.12431	138	12.58	843	93.8895	6.20166
comp29128_c1_seq3_11	[2038 - 2] (REVERSE SENSE) len=2252 path=[46791819:0-28 46761091:29-54 46775506:55-76 46761473:77-107 46761678:108-285 46762903:286-330 46763111:331-361 46763247:362-396 46763534:397-862 46766371:863-912 46799345:913-1293 46768970:1294-1322 46803765:1323-1597 46770479:1598-1650 46806350:1651-1657 46770646:1658-1722 46806848:1723-1819 46771862:1820-2251] -1-1 679	772.905	48.6	5	6	30	226	1.14271	15	13.6771	0.838124	15	24.532	679	75.3217	5.92236
comp29207_c0_seq1_1	[223 - 1218] len=1700 path=[47075187:0-445 47077520:446-452 47077573:453-1345 47085988:1346-1363 47082026:1364-1446 47086651:1447-1461 47082511:1462-1699] -1-1 332	763.871	77.41	2	14	18	183	0.924253	74	10.7321	1.08878	74	11.0534	332	35.6833	6.03662
comp16205_c0_seq1_3	[455 - 2197] len=2745 path=[13764523:0-2235 13778516:2236-2744] -1-1 581	743.417	54.04	1	32	32	210	1.05698	75	12.9873	0.936489	75	16.9581	581	62.021	6.06201
comp37686_c0_seq1_11	[3273 - 391] (REVERSE SENSE) len=3474 path=[111937823:0-3473] -1-1 961	728.199	55.25	1	40	44	235	0.684301	131	22.1197	1.36412	131	12.0714	961	108.896	5.90967
comp37478_c0_seq3_9	[186 - 5282] len=5836 path=[108723837:0-468 108727126:469-493 108727306:494-531 108727514:532-769 108729098:770-801 108729373:802-835 108729563:836-861 108729783:862-1153 108731832:1154-1180 108833632:1181-1441 108733981:1442-1470 108849440:1471-1484 108734148:1485-1509 108815230:1510-1825 108736665:1826-1908 108737274:1909-2131 108738895:2132-2160 108739108:2161-2199 108739361:2200-2203 10873939…	708.534	48.32	6	1	70	200							1699	192.302	5.46533
comp29128_c1_seq4_11	[2038 - 2] (REVERSE SENSE) len=2252 path=[46791819:0-28 46761091:29-54 46775506:55-76 46761473:77-107 46761678:108-285 46762903:286-330 46763111:331-361 46763247:362-396 46780090:397-862 46766371:863-912 46799345:913-1293 46768970:1294-1322 46769162:1323-1597 46770479:1598-1650 46770625:1651-1657 46770646:1658-1722 46771002:1723-1819 46771862:1820-2251] -1-1 679	693.121	44.77	5	4	28	192	1.08039	8	6.38225	0.909562	8	8.49133	679	75.5047	6.1001
comp33688_c0_seq3_19	[3431 - 450] (REVERSE SENSE) len=3732 path=[71993256:0-258 72003506:259-259 71994939:260-270 71995000:271-376 72003509:377-397 71995793:398-431 71996024:432-433 71970452:434-1428 71976586:1429-3731] -1-1 994	690.523	57.75	4	43	45	203	0.647962	105	32.4262	1.40582	105	17.3291	994	109.475	6.37939
comp27491_c0_seq1_9	[1984 - 491] (REVERSE SENSE) len=2148 path=[39812758:0-2147] -1-1 498	682.417	66.47	2	28	30	196	1.11733	81	10.6806	0.867245	81	15.7812	498	55.3318	4.98291
comp37478_c0_seq2_10	[186 - 5285] len=6026 path=[108723837:0-468 108850622:469-493 108727306:494-531 108727514:532-769 108729098:770-801 108729373:802-835 108729563:836-861 108830314:862-1153 108731832:1154-1180 108732093:1181-1441 108733981:1442-1470 108854731:1471-1484 108734148:1485-1509 108734369:1510-1825 108736665:1826-1908 108737274:1909-2131 108738895:2132-2160 108739108:2161-2199 108739361:2200-2203 10873939…	681.163	46.94	6	3	69	196	0.883477	7	23.5365	1.13558	7	18.191	1700	192.484	5.49072
comp29169_c0_seq1_5	[193 - 1263] len=1702 path=[46922676:0-767 46926042:768-775 46926097:776-1701] -1-1 357	665.981	72.83	4	18	21	189	1.05309	84	11.4681	0.940959	84	15.064	357	38.3489	6.93213
comp36933_c0_seq12_2	[125 - 907] len=907 path=[101164731:0-147 101102648:148-156 101102690:157-188 101133193:189-252 101133561:253-267 101103340:268-293 101195090:294-308 101126798:309-330 101126960:331-377 101144600:378-555 101128345:556-593 101134916:594-723 101195279:724-731 101106426:732-741 101195302:742-755 101106560:756-810 101106929:811-836 101107089:837-891 101107452:892-906] -1-1 261	656.747	69.73	12	1	14	187	0.959479	3	2.5934	1.04837	3	2.67555	261	28.9515	5.12256
comp36760_c0_seq1_8	[2296 - 296] (REVERSE SENSE) len=2567 path=[98959739:0-197 98996124:198-218 98960983:219-258 99006888:259-265 98996423:266-276 99006899:277-294 99006917:295-300 98996679:301-316 98961432:317-504 98962450:505-508 98962464:509-654 98963366:655-676 98963490:677-1803 98970792:1804-1822 98970862:1823-2184 98973264:2185-2206 98973382:2207-2296 98973895:2297-2566] -1-1 667	652.099	55.32	3	29	39	182	1.06472	57	7.63188	0.927605	57	9.84407	667	73.511	5.2749
comp16139_c0_seq1_6	[196 - 3075] len=3488 path=[13662468:0-2447 13678361:2448-3487] -1-1 960	642.258	47.5	2	25	40	161	1.15782	48	10.1208	0.820777	48	16.6092	960	105.47	6.72705
comp35195_c1_seq2_3	[269 - 1999] len=2693 path=[83451753:0-47 83531953:48-55 83452075:56-968 83457409:969-978 83457463:979-1097 83532850:1098-1100 83530202:1101-1110 83458297:1111-1116 83458321:1117-1154 83483809:1155-1179 83532901:1180-1187 83458656:1188-1752 83462167:1753-1781 83462375:1782-1975 83529306:1976-1976 83463486:1977-2692] -1-1 577	626.055	55.81	1	4	29	167	1.38404	5	13.585	0.561206	5	49.3767	577	63.2471	5.5415
comp35195_c1_seq1_3	[269 - 2146] len=2664 path=[83451753:0-47 83531953:48-55 83452075:56-968 83457409:969-978 83457463:979-1097 83458158:1098-1110 83458297:1111-1116 83458321:1117-1154 83532876:1155-1179 83532901:1180-1187 83458656:1188-1752 83462167:1753-1781 83492107:1782-2298 83495608:2299-2308 83495648:2309-2663] -1-1 626	624.81	55.27	1	5	31	169	1.16971	9	12.6913	0.807139	9	24.0847	626	69.0551	5.59229
comp35983_c0_seq2_9	[1710 - 379] (REVERSE SENSE) len=1801 path=[90619564:0-222 90635505:223-234 90620525:235-429 90606529:430-470 90619314:471-489 90606939:490-731 90608616:732-756 90608783:757-1178 90611617:1179-1203 90611781:1204-1229 90611947:1230-1263 90612137:1264-1337 90612568:1338-1361 90612737:1362-1474 90613347:1475-1482 90613394:1483-1556 90613879:1557-1599 90636003:1600-1670 90636040:1671-1689 90636059:16…	622.874	72.97	4	2	28	166	1.06399	7	5.03966	0.928445	7	6.9026	444	48.0504	5.47803
comp35983_c0_seq1_13	[2073 - 742] (REVERSE SENSE) len=2164 path=[90601466:0-587 90605223:588-591 90605240:592-669 90605976:670-684 90606081:685-792 90606529:793-833 90606738:834-852 90606939:853-1094 90608616:1095-1119 90608783:1120-1541 90611617:1542-1566 90611781:1567-1592 90611947:1593-1626 90612137:1627-1700 90612568:1701-1724 90612737:1725-1837 90633945:1838-1845 90613394:1846-1919 90613879:1920-1962 90636003:19…	616.557	72.97	4	2	28	164	1.06261	7	1.43022	0.93003	7	1.89627	444	48.0254	5.57959
comp36933_c0_seq4_2	[299 - 1111] len=1113 path=[101170843:0-140 101194779:141-147 101171736:148-216 101192791:217-243 101172325:244-327 101102690:328-359 101133193:360-423 101133561:424-438 101103340:439-464 101195090:465-479 101126798:480-501 101126960:502-548 101127314:549-689 101186828:690-726 101128345:727-764 101195243:765-777 101195256:778-785 101105682:786-861 101106246:862-894 101195279:895-902 101106426:903…	615.2	67.16	12	1	14	178							271	30.1652	5.05908
comp31329_c1_seq1_8	[1825 - 104] (REVERSE SENSE) len=1935 path=[57704723:0-85 57705075:86-136 57693131:137-1032 57718857:1033-1053 57698129:1054-1650 57720754:1651-1673 57701369:1674-1934] -1-1 574	613.786	64.81	2	28	28	154	0.979177	71	13.1486	1.02576	71	13.6479	574	60.1382	6.97607
comp33204_c0_seq1_4	[193 - 1413] len=2195 path=[68729162:0-353 68768268:354-355 68762749:356-359 68731290:360-403 68731456:404-451 68731657:452-963 68734392:964-1045 68734830:1046-1256 68736396:1257-1324 68736712:1325-1348 68762054:1349-1349 68744909:1350-1696 68746415:1697-1891 68747203:1892-1914 68747356:1915-2194] -1-1 407	613.603	57.74	3	0	23	181							407	45.0923	10.4038
comp33204_c0_seq2_3	[63 - 1280] len=2062 path=[68759595:0-42 68759767:43-57 68759849:58-220 68768268:221-222 68731271:223-226 68731290:227-270 68731456:271-318 68731657:319-830 68734392:831-912 68734830:913-1123 68736396:1124-1191 68744794:1192-1216 68744909:1217-1563 68746415:1564-1758 68767892:1759-1781 68747356:1782-2061] -1-1 406	604.887	57.88	4	1	23	183	1.04351	8	3.29747	0.951929	8	4.04666	406	44.9613	10.3745
comp33648_c0_seq21_9	[1942 - 365] (REVERSE SENSE) len=1972 path=[71729956:0-496 71656262:497-522 71793612:523-525 71656419:526-781 71657737:782-813 71657865:814-850 71658022:851-882 71658213:883-1062 71659207:1063-1095 71701713:1096-1126 71659662:1127-1147 71659781:1148-1179 71793868:1180-1185 71714221:1186-1540 71662096:1541-1573 71794033:1574-1578 71794038:1579-1581 71709927:1582-1617 71710045:1618-1624 71794085:16…	599.235	57.03	11	0	32	177							526	57.6272	5.24951
comp33543_c1_seq6_4	[184 - 1905] len=2721 path=[71002728:0-380 70955159:381-406 71005038:407-530 70955839:531-560 71028597:561-649 70956359:650-653 70956390:654-722 70956773:723-772 70956990:773-1025 70958185:1026-1063 70958497:1064-1246 70982854:1247-1259 70959472:1260-1607 70961283:1608-1639 70961437:1640-1696 71028846:1697-1720 70961880:1721-2720] -1-1 574	596.446	69.34	1	0	36	167							574	61.077	5.66846
comp33543_c1_seq2_4	[309 - 2024] len=2840 path=[70953008:0-499 70955159:500-525 71005038:526-649 70955839:650-679 70984945:680-841 70956773:842-891 70956990:892-1144 70958185:1145-1182 70958497:1183-1365 70982854:1366-1378 70959472:1379-1726 70961283:1727-1758 70961437:1759-1815 71028846:1816-1839 70961880:1840-2839] -1-1 572	593.66	69.58	1	2	36	168	1.08004	6	3.35556	0.910023	6	4.69582	572	60.942	5.66846
comp35833_c0_seq2_2	[228 - 1655] len=2141 path=[89205834:0-291 89217809:292-302 89206986:303-457 89220985:458-493 89208026:494-494 89208028:495-561 89208343:562-899 89209938:900-924 89210068:925-1800 89215018:1801-1811 89215057:1812-1870 89215259:1871-1877 89215276:1878-2140] -1-1 476	591.753	71.43	1	1	27	162							476	52.3368	6.56592
comp33152_c0_seq1_2	[179 - 958] len=1610 path=[68419231:0-96 68419748:97-121 68419833:122-228 68420275:229-254 68449297:255-375 68449333:376-380 68429346:381-732 68422924:733-761 68442122:762-768 68423095:769-878 68423646:879-990 68446350:991-1003 68424389:1004-1088 68424840:1089-1097 68424886:1098-1144 68448272:1145-1189 68425390:1190-1609] -1-1 260	586.779	62.31	2	1	17	188	1.15077	5	14.6034	0.828874	5	27.0305	260	28.1149	10.9019
comp33152_c0_seq2_2	[179 - 958] len=1427 path=[68419231:0-96 68419748:97-121 68419833:122-228 68420275:229-254 68420367:255-375 68449333:376-380 68429346:381-732 68422924:733-761 68442122:762-768 68423095:769-878 68435864:879-1031 68436728:1032-1060 68436859:1061-1426] -1-1 260	584.745	62.31	3	1	17	186	1.19435	3	6.66699	0.778865	3	12.5462	260	28.1289	10.9019
comp35583_c0_seq8_17	[1815 - 481] (REVERSE SENSE) len=2965 path=[86904823:0-348 86906980:349-525 86907857:526-555 86907962:556-567 86861668:568-609 87056260:610-617 87056268:618-635 87056286:636-653 86862178:654-657 86862211:658-701 86926291:702-717 86862515:718-746 86862710:747-771 86862848:772-816 87056414:817-819 87056417:820-821 86863134:822-822 86863136:823-872 87056465:873-884 86863543:885-909 86863702:910-927 …	582.456	64.04	4	0	22	176							445	49.9897	4.89404
comp23414_c0_seq1_10	[1769 - 612] (REVERSE SENSE) len=1903 path=[26745283:0-1174 26752177:1175-1181 26752229:1182-1902] -1-1 386	576.65	42.75	13	8	17	166	1.02037	39	11.2914	0.978504	39	13.8258	386	41.7774	9.72998
comp35583_c0_seq1_15	[1779 - 442] (REVERSE SENSE) len=2929 path=[86882756:0-573 87056260:574-581 86886491:582-780 87056414:781-783 87056417:784-785 86863134:786-786 86892937:787-873 87056498:874-875 86893525:876-891 87056507:892-917 86914167:918-1118 86915190:1119-1164 86865307:1165-1190 86894812:1191-1224 86895059:1225-1409 86896144:1410-1434 87056926:1435-1532 87056998:1533-1550 86896954:1551-1611 86897356:1612-178…	570.81	63.23	4	1	22	172	0.900778	1		1.11572	1		446	50.0778	4.90674
comp23322_c0_seq1_7	[1717 - 479] (REVERSE SENSE) len=1851 path=[26477871:0-1850] -1-1 413	563.715	55.21	2	9	24	176	0.917976	15	17.1749	1.09599	15	15.9222	413	46.944	5.8335
comp25711_c0_seq1_2	[298 - 651] len=1021 path=[33483799:0-416 33486179:417-450 33486439:451-475 33496578:476-502 33486792:503-703 33488073:704-737 33488332:738-1020] -1-1 118	562.816	57.63	2	6	6	154	1.54792	53	16.9261	0.373157	53	85.445	118	11.7118	8.48486
comp35583_c0_seq3_12	[1812 - 484] (REVERSE SENSE) len=2033 path=[86918462:0-522 86907857:523-552 86861580:553-558 86861620:559-564 86861668:565-606 87056260:607-614 87056268:615-632 86926565:633-633 86926576:634-654 86862211:655-698 86862427:699-714 86862515:715-743 86916957:744-768 86862848:769-813 87056414:814-816 87056417:817-818 86863134:819-819 86863136:820-869 87056465:870-881 86863543:882-906 86863702:907-924 …	557.763	64.33	4	0	22	170							443	49.8527	4.88135
comp34841_c0_seq2_6	[1588 - 422] (REVERSE SENSE) len=1691 path=[80620431:0-376 80622038:377-397 80622108:398-457 80582825:458-478 80629429:479-489 80601661:490-531 80601807:532-535 80601827:536-575 80601973:576-583 80601995:584-748 80629527:749-783 80629555:784-802 80629574:803-834 80584767:835-874 80585038:875-957 80585502:958-1051 80586037:1052-1077 80629668:1078-1147 80586643:1148-1148 80586653:1149-1173 80586764…	556.346	64.52	15	5	29	201	1.15404	44	7.00321	0.825121	44	11.1729	389	44.5278	10.1841
comp35833_c0_seq4_3	[31 - 1437] len=1923 path=[89236906:0-24 89237024:25-276 89208028:277-343 89208343:344-681 89209938:682-706 89210068:707-1582 89215018:1583-1593 89215057:1594-1652 89215259:1653-1659 89215276:1660-1922] -1-1 469	552.604	72.49	1	4	27	153	0.877512	9	11.6998	1.14242	9	9.58959	469	51.6173	6.56592
comp28683_c0_seq1_3	[146 - 895] len=1345 path=[44753984:0-1044 44760228:1045-1051 44760257:1052-1344] -1-1 250	550.963	64	2	15	17	167	0.77708	83	19.971	1.25766	83	12.6867	250	27.586	5.99854
comp26587_c0_seq1_11	[1660 - 434] (REVERSE SENSE) len=1783 path=[36490047:0-1782] -1-1 409	550.263	58.44	2	19	19	164	0.975194	67	7.62028	1.03034	67	8.20761	409	45.4253	7.40088
comp27743_c0_seq1_17	[2827 - 386] (REVERSE SENSE) len=2973 path=[40822670:0-231 40856210:232-232 40823831:233-342 40854340:343-347 40824306:348-2972] -1-1 814	549.959	42.14	4	33	35	172	1.05505	86	7.19337	0.938704	86	9.59116	814	93.1302	4.99561
comp26297_c0_seq1_9	[1460 - 393] (REVERSE SENSE) len=1642 path=[35494498:0-666 35498561:667-684 35498680:685-751 35507275:752-770 35499162:771-811 35499385:812-875 35499567:876-901 35509301:902-1098 35510670:1099-1110 35510755:1111-1160 35501402:1161-1189 35501585:1190-1250 35517904:1251-1294 35502326:1295-1343 35502661:1344-1396 35502893:1397-1641] -1-1 356	547.344	57.3	1	1	16	147							356	39.5297	5.60498
comp34881_c0_seq1_15	[3370 - 518] (REVERSE SENSE) len=3766 path=[80894612:0-159 80922414:160-170 80895622:171-331 80918802:332-338 80896738:339-376 80917765:377-381 80897037:382-1726 80919534:1727-1738 80904793:1739-3765] -1-1 951	543.313	47.21	2	30	39	166	0.546509	51	58.2866	1.52223	51	22.2407	951	104.43	5.5542
comp33204_c0_seq3_3	[193 - 1413] len=2195 path=[68729162:0-353 68768268:354-355 68731271:356-359 68731290:360-403 68752442:404-479 68752812:480-963 68734392:964-1045 68755517:1046-1256 68736396:1257-1324 68744794:1325-1349 68744909:1350-1696 68746415:1697-1891 68747203:1892-1914 68747356:1915-2194] -1-1 407	540.556	58.72	4	6	23	178	1.31291	18	5.94145	0.642755	18	15.0027	407	44.9642	10.4624
comp35583_c0_seq10_13	[1823 - 489] (REVERSE SENSE) len=2018 path=[86904823:0-348 86991125:349-356 86906980:357-533 86907857:534-563 86861580:564-569 86861620:570-575 86861668:576-617 87056260:618-625 87056268:626-643 87056286:644-661 86862178:662-665 86862211:666-709 86926291:710-725 86862515:726-754 86862710:755-779 86862848:780-824 87056414:825-827 87056417:828-829 86863134:830-830 86863136:831-880 86978963:881-917 …	534.778	64.04	4	0	22	161							445	50.0077	4.89404
comp33543_c1_seq5_4	[309 - 2024] len=2326 path=[70953008:0-499 70955159:500-525 71005038:526-649 70955839:650-679 71028597:680-768 70956359:769-772 70956390:773-841 70956773:842-891 70956990:892-1144 70958185:1145-1182 70958497:1183-1365 70959424:1366-1378 70959472:1379-1726 70961283:1727-1758 70997748:1759-1815 71028846:1816-1839 70998181:1840-1881 70998382:1882-2005 70998970:2006-2014 70999001:2015-2042 70999124:2…	534.141	64.86	4	0	34	154							572	60.88	5.78271
comp37590_c1_seq1_3	[222 - 4037] len=6821 path=[110506365:0-19 110506477:20-106 110509175:107-149 110509449:150-192 110509743:193-920 110572821:921-944 110514600:945-1969 110602370:1970-1973 110521192:1974-2246 110523072:2247-2267 110523193:2268-2587 110570441:2588-2590 110524999:2591-2861 110526284:2862-2878 110526343:2879-2927 110526537:2928-2932 110526552:2933-2994 110526797:2995-3033 110526916:3034-3125 11052725…	531.662	54.01	3	3	66	155	0.989489	6	6.45174	1.01392	6	7.74991	1272	142.936	4.71631
comp26551_c0_seq1_15	[3268 - 854] (REVERSE SENSE) len=3453 path=[36402866:0-2095 36416040:2096-3452] -1-1 805	518.911	46.83	4	20	31	152	0.660239	30	23.3589	1.39165	30	11.2234	805	89.6096	5.24951
comp27285_c0_seq1_3	[204 - 1349] len=1742 path=[39089636:0-1053 39095532:1054-1539 39098482:1540-1545 39098510:1546-1741] -1-1 382	515.304	42.15	13	7	16	150	1.13358	36	10.3108	0.848577	36	16.664	382	41.5765	9.70068
comp37590_c1_seq4_3	[222 - 4037] len=7198 path=[110506365:0-19 110506477:20-106 110509175:107-149 110509449:150-192 110509743:193-920 110514451:921-944 110514600:945-1969 110521177:1970-1973 110521192:1974-2246 110523072:2247-2267 110523193:2268-2587 110524987:2588-2590 110524999:2591-2861 110526284:2862-2878 110526343:2879-2927 110526537:2928-2932 110526552:2933-2994 110526797:2995-3033 110526916:3034-3125 11052725…	513.628	53.46	3	2	65	149							1272	143.022	4.729
comp35583_c0_seq12_12	[1812 - 484] (REVERSE SENSE) len=2007 path=[86918462:0-522 86907857:523-552 86861580:553-558 86861620:559-564 86861668:565-606 87056260:607-614 87056268:615-632 86926565:633-633 86926576:634-654 86862211:655-698 86862427:699-714 86862515:715-743 86916957:744-768 86862848:769-813 87056414:814-816 87056417:817-818 86990357:819-819 86863136:820-869 86978963:870-906 87056498:907-908 86893525:909-924 …	510.084	64.33	5	0	22	155							443	49.8707	4.88135
comp33543_c1_seq7_5	[309 - 2213] len=2937 path=[70953008:0-499 70955159:500-525 70955313:526-649 70955839:650-679 71028597:680-768 70956359:769-772 70956390:773-841 70956773:842-891 70994012:892-1144 70958185:1145-1182 70958497:1183-1365 70959424:1366-1378 70959472:1379-1726 70961283:1727-1758 70997748:1759-1815 71028846:1816-1839 70998181:1840-1881 71015985:1882-2171 71021896:2172-2267 71017483:2268-2768 71029129:2…	504.529	58.43	1	0	34	143							635	67.5363	6.18896
comp30350_c0_seq1_2	[53 - 1318] len=1620 path=[52569525:0-112 52570064:113-123 52570139:124-343 52578745:344-357 52571323:358-1273 52579156:1274-1280 52575883:1281-1461 52580726:1462-1492 52577050:1493-1619] -1-1 422	504.194	39.1	1	12	12	121	1.25475	56	19.0447	0.709558	56	38.7901	422	43.0928	6.80029
comp33543_c1_seq13_4	[309 - 2024] len=2840 path=[70953008:0-499 70955159:500-525 70955313:526-649 70955839:650-679 71028597:680-768 70983498:769-772 70956390:773-841 70956773:842-891 70994012:892-1144 70958185:1145-1182 70989178:1183-1726 70961283:1727-1758 70961437:1759-1815 71028846:1816-1839 70961880:1840-2839] -1-1 572	504.001	65.73	1	6	34	138							572	60.992	5.79541
comp26297_c0_seq2_9	[1460 - 393] (REVERSE SENSE) len=1600 path=[35494498:0-666 35498561:667-684 35498680:685-751 35499033:752-770 35499162:771-811 35507924:812-848 35508211:849-875 35499567:876-901 35509301:902-1098 35517635:1099-1110 35510755:1111-1160 35501402:1161-1189 35517885:1190-1198 35513033:1199-1205 35513097:1206-1250 35517904:1251-1294 35514259:1295-1343 35502661:1344-1396 35504929:1397-1599] -1-1 356	502.524	57.58	1	5	17	141	1.04275	2	22.8728	0.920919	2	29.9003	356	39.4967	5.73193
comp36428_c0_seq11_6	[329 - 2410] len=2411 path=[95223961:0-411 95226737:412-435 95318349:436-525 95318820:526-528 95318831:529-566 95394743:567-612 95227891:613-650 95331533:651-851 95332088:852-978 95332781:979-1011 95332936:1012-1128 95231280:1129-1167 95231519:1168-1207 95231820:1208-1549 95234068:1550-1574 95234261:1575-1770 95235468:1771-1794 95235614:1795-1935 95236569:1936-1961 95395017:1962-1973 95236757:197…	501.066	51.87	3	5	38	165	0.643536	1		1.41089	1		694	79.2756	5.8208
comp37699_c0_seq1_7	[1377 - 298] (REVERSE SENSE) len=1654 path=[111987449:0-1653] -1-1 360	498.506	44.17	1	15	15	142	1.2231	86	26.1243	0.745482	86	46.11	360	39.3461	6.68311
comp35583_c0_seq14_11	[1832 - 489] (REVERSE SENSE) len=2017 path=[86904823:0-348 86991125:349-356 86906980:357-533 86907857:534-563 86861580:564-569 86861620:570-575 86861668:576-617 87056260:618-625 87056268:626-643 86926565:644-644 86926576:645-665 86862211:666-709 86862427:710-725 86862515:726-754 86916957:755-779 86862848:780-824 87056414:825-827 87056417:828-829 86863134:830-830 86863136:831-880 87056465:881-892 …	498.131	64.29	2	6	22	150	0.521608	9	24.9317	1.5508	9	9.05749	448	50.1639	4.89404
comp25687_c0_seq1_5	[1901 - 1326] (REVERSE SENSE) len=1933 path=[33415941:0-1405 33422917:1406-1426 33423011:1427-1870 33425023:1871-1882 33425086:1883-1932] -1-1 192	491.442	67.19	1	8	8	130	1.1486	61	11.3411	0.831362	61	18.6254	192	20.919	7.79639
comp35462_c0_seq3_4	[270 - 2093] len=2449 path=[85867885:0-235 85868943:236-246 85868994:247-764 85871634:765-789 85915165:790-850 85872083:851-888 85932676:889-970 85872790:971-1017 85873088:1018-1033 85932720:1034-1062 85873360:1063-1095 85896092:1096-1108 85873617:1109-1231 85874233:1232-1256 85874389:1257-1360 85874974:1361-1386 85875165:1387-1471 85932935:1472-1509 85875813:1510-1588 85876225:1589-1620 85876390…	490.438	56.09	2	14	29	140	1.07798	25	5.04998	0.912398	25	7.09981	608	66.1361	7.66455
comp33648_c0_seq20_9	[1771 - 347] (REVERSE SENSE) len=1831 path=[71702758:0-147 71703638:148-155 71703674:156-185 71790487:186-202 71703865:203-227 71761105:228-244 71704047:245-276 71754343:277-289 71704248:290-433 71656021:434-454 71793575:455-467 71702068:468-468 71656243:469-469 71656262:470-495 71793612:496-498 71656419:499-754 71657737:755-786 71657865:787-823 71658022:824-855 71727800:856-1222 71660394:1223-12…	489.504	55.37	7	0	30	145							475	52.1696	5.14795
comp33648_c0_seq26_7	[1570 - 350] (REVERSE SENSE) len=1744 path=[71653677:0-436 71656004:437-439 71656021:440-460 71793575:461-473 71793588:474-474 71656243:475-475 71656262:476-501 71793612:502-504 71656419:505-760 71657737:761-792 71657865:793-829 71658022:830-861 71727800:862-1228 71660394:1229-1236 71793899:1237-1257 71660552:1258-1519 71662096:1520-1552 71794033:1553-1557 71780604:1558-1678 71710446:1679-1704 71…	484.595	55.53	10	0	26	149							407	45.0789	5.32568
comp37397_c0_seq1_11	[1933 - 404] (REVERSE SENSE) len=2231 path=[107464076:0-329 107465613:330-358 107465756:359-466 107497869:467-505 107466388:506-681 107467310:682-775 107467822:776-882 107498051:883-900 107488035:901-925 107468448:926-934 107498087:935-966 107498115:967-1003 107468748:1004-1152 107498189:1153-1170 107498197:1171-1251 107469738:1252-1299 107469985:1300-1323 107470095:1324-1396 107470520:1397-1479 …	482.591	51.37	2	1	25	143							510	55.2326	6.65381
comp15087_c0_seq1_5	[1674 - 148] (REVERSE SENSE) len=1962 path=[11599006:0-1961] -1-1 509	482.063	52.65	5	20	23	137	1.05684	67	9.75484	0.936652	67	12.2828	509	55.342	5.73193
comp20911_c0_seq1_7	[2392 - 587] (REVERSE SENSE) len=2564 path=[20992409:0-2563] -1-1 602	480.207	58.14	3	28	32	128	0.98332	53	11.6984	1.02101	53	11.942	602	63.9377	5.56689
comp35067_c0_seq1_3	[167 - 1681] len=2218 path=[82423926:0-80 82409347:81-118 82409573:119-2217] -1-1 505	478.016	47.52	1	17	17	124	1.19153	74	13.4217	0.782097	74	22.172	505	54.2648	5.90967
comp37397_c0_seq2_9	[1933 - 404] (REVERSE SENSE) len=2207 path=[107464076:0-329 107465613:330-358 107465756:359-466 107466193:467-505 107466388:506-681 107467310:682-775 107467822:776-882 107498051:883-900 107468354:901-925 107468448:926-934 107498087:935-966 107483968:967-1003 107468748:1004-1152 107498189:1153-1170 107498197:1171-1251 107469738:1252-1299 107469985:1300-1323 107470095:1324-1396 107470520:1397-1479 …	477.352	51.37	2	1	25	142							510	55.3017	6.65381
comp36428_c0_seq32_3	[329 - 2104] len=2104 path=[95223961:0-411 95226737:412-435 95394642:436-545 95227595:546-612 95227891:613-650 95228052:651-855 95229398:856-1128 95231280:1129-1167 95231519:1168-1207 95338238:1208-1549 95234068:1550-1574 95302403:1575-1770 95235468:1771-1794 95303646:1795-1935 95236569:1936-1961 95395017:1962-1973 95236757:1974-2013 95236965:2014-2042 95237159:2043-2052 95237224:2053-2061 953950…	476.205	64.02	7	3	37	137	0.342685	9	39.3195	1.75611	9	7.31768	592	68.048	5.46533
comp34816_c0_seq1_6	[216 - 2681] len=3291 path=[80389717:0-135 80390632:136-209 80391045:210-2699 80407423:2700-2706 80407489:2707-2734 80407681:2735-2736 80407702:2737-2966 80417514:2967-2967 80409098:2968-3290] -1-1 822	474.698	46.47	5	35	37	146	0.649198	58	29.705	1.40438	58	15.1323	822	93.6351	6.45557
comp23303_c0_seq1_16	[2261 - 837] (REVERSE SENSE) len=2694 path=[26423116:0-669 26427503:670-2270 26438028:2271-2693] -1-1 475	472.061	60.42	2	26	26	120	1.06415	47	8.57235	0.928265	47	10.5818	475	53.3034	5.89697
comp35576_c0_seq3_5	[68 - 1528] len=1793 path=[86854942:0-19 86818118:20-102 86818701:103-134 86835012:135-324 86820303:325-350 86846748:351-363 86820498:364-398 86857164:399-410 86820817:411-417 86820864:418-446 86857199:447-558 86821646:559-599 86821877:600-822 86857330:823-866 86845548:867-942 86824033:943-974 86848620:975-990 86824305:991-1026 86841548:1027-1233 86825725:1234-1262 86833633:1263-1347 86826389:134…	467.533	55.44	3	12	22	120	1.3912	29	10.3094	0.552986	29	28.9609	487	54.1476	5.07178
comp35066_c0_seq1_6	[405 - 2825] len=3042 path=[82390706:0-189 82418384:190-224 82423076:225-246 82418570:247-340 82422670:341-364 82423633:365-372 82422277:373-383 82391454:384-660 82392661:661-676 82392719:677-1704 82420129:1705-1713 82397310:1714-2410 82400354:2411-2745 82401979:2746-2750 82401990:2751-2844 82402328:2845-2911 82402540:2912-3041] -1-1 807	464.897	46.34	4	25	30	136	1.15985	50	9.60788	0.818447	50	15.0615	807	91.9063	6.25244
comp33648_c0_seq24_11	[1771 - 347] (REVERSE SENSE) len=1831 path=[71702758:0-147 71703638:148-155 71703674:156-185 71790487:186-202 71703865:203-227 71761105:228-244 71704047:245-276 71754343:277-289 71704248:290-433 71656021:434-454 71793575:455-467 71702068:468-468 71656243:469-469 71656262:470-495 71793612:496-498 71698774:499-661 71699577:662-692 71699745:693-808 71700428:809-846 71700606:847-976 71701290:977-1005…	460.657	50.95	9	0	25	131							475	52.2725	5.10986
comp31137_c0_seq1_9	[2529 - 424] (REVERSE SENSE) len=2753 path=[56654119:0-1553 56662280:1554-1557 56662295:1558-2610 56668083:2611-2628 56668176:2629-2752] -1-1 702	460.133	52.28	3	21	33	139	1.15087	32	9.78347	0.828717	32	15.8563	702	75.094	5.38916
comp23396_c0_seq1_14	[2677 - 269] (REVERSE SENSE) len=2871 path=[26682771:0-1407 26689903:1408-1432 26690045:1433-1473 26690246:1474-1522 26690484:1523-2870] -1-1 803	459.755	46.7	6	30	34	155	1.13179	70	13.2094	0.850646	70	20.1144	803	92.2075	6.27783
comp15689_c0_seq1_1	[176 - 799] len=1129 path=[12736439:0-1128] -1-1 208	459.557	36.06	1	9	9	132	1.4858	70	13.8064	0.444424	70	59.3365	208	22.4619	8.93896
comp33592_c0_seq9_2	[180 - 1760] len=2539 path=[71318835:0-331 71272911:332-363 71273059:364-1030 71276443:1031-1123 71276979:1124-1149 71277156:1150-1279 71277836:1280-1311 71277989:1312-1585 71279422:1586-1623 71279672:1624-1965 71354450:1966-1977 71281894:1978-2538] -1-1 527	457.985	69.83	2	0	30	136							527	57.4912	7.07861
comp33592_c0_seq16_2	[180 - 1760] len=2245 path=[71318835:0-331 71272911:332-363 71273059:364-1030 71276443:1031-1123 71276979:1124-1149 71277156:1150-1279 71277836:1280-1311 71277989:1312-1585 71279422:1586-1623 71300014:1624-1761 71322107:1762-1773 71300749:1774-1801 71358365:1802-1833 71300749:1834-1861 71358365:1862-1893 71317110:1894-1989 71356345:1990-1990 71317522:1991-2244] -1-1 527	454.288	69.83	2	0	30	135							527	57.4912	7.07861
comp29053_c0_seq1_13	[2001 - 541] (REVERSE SENSE) len=2290 path=[46423060:0-2011 46437597:2012-2069 46439403:2070-2072 46439406:2073-2073 46439407:2074-2084 46433343:2085-2086 46433354:2087-2101 46410958:2102-2102 46410960:2103-2107 46410984:2108-2289] -1-1 487	452.534	51.95	1	12	22	114	1.31741	31	13.8404	0.637658	31	33.5369	487	54.0855	5.14795
comp37169_c0_seq1_2	[187 - 1224] len=1566 path=[104137438:0-134 104192666:135-155 104137976:156-211 104138161:212-259 104260402:260-295 104146008:296-296 104191336:297-320 104260482:321-322 104138665:323-521 104139644:522-568 104139820:569-617 104140025:618-667 104140214:668-674 104140259:675-718 104140382:719-778 104140670:779-790 104140721:791-932 104141443:933-956 104141540:957-1138 104189833:1139-1157 104142540:…	452.484	59.25	2	5	17	101	1.1637	16	9.42838	0.814022	16	16.8843	346	36.1921	8.70459
comp33217_c2_seq2_9	[1844 - 3] (REVERSE SENSE) len=1942 path=[68823402:0-1709 68833887:1710-1751 68834238:1752-1941] -1-1 614	451.28	52.44	7	22	34	158	0.582098	43	49.2801	1.48139	43	18.2471	614	71.0665	5.60498
comp35123_c1_seq3_2	[252 - 1553] len=1981 path=[82819925:0-793 82824228:794-819 82887886:820-952 82825243:953-1002 82825549:1003-1069 82952891:1070-1113 82879194:1114-1204 82826414:1205-1230 82826591:1231-1294 82826941:1295-1341 82827256:1342-1486 82828315:1487-1512 82882608:1513-1980] -1-1 434	448.134	51.84	3	16	21	124	1.23023	29	25.4015	0.737691	29	58.3734	434	48.5632	8.66064
comp34905_c0_seq1_15	[2386 - 221] (REVERSE SENSE) len=2530 path=[81106679:0-375 81108939:376-439 81109324:440-464 81109445:465-771 81110935:772-866 81111437:867-1321 81114314:1322-2529] -1-1 722	444.236	52.35	1	33	34	130	1.03855	74	13.7196	0.957636	74	16.4788	722	81.064	6.72705
comp36118_c4_seq1_10	[2454 - 685] (REVERSE SENSE) len=2505 path=[91923084:0-572 92001423:573-577 91926803:578-1835 91934224:1836-1872 91934351:1873-2474 91937052:2475-2480 91937052:2481-2486 91937052:2487-2492 91937052:2493-2498 91937052:2499-2504] -1-1 590	443.775	28.64	1	17	17	108	1.02653	45	19.2646	0.971434	45	24.7878	590	63.9033	6.69775
comp31270_c0_seq1_4	[83 - 1963] len=2566 path=[57372967:0-250 57374421:251-259 57374482:260-1261 57380604:1262-1286 57380838:1287-2005 57385212:2006-2565] -1-1 627	441.905	45.45	2	23	24	119	1.06503	76	9.87622	0.927253	76	13.7729	627	66.4815	5.71924
comp33648_c0_seq1_9	[1777 - 350] (REVERSE SENSE) len=1833 path=[71653677:0-436 71656004:437-439 71656021:440-460 71793575:461-473 71793588:474-474 71656243:475-475 71656262:476-501 71793612:502-504 71698774:505-667 71699577:668-698 71699745:699-814 71700428:815-852 71700606:853-982 71701290:983-1011 71765860:1012-1126 71659781:1127-1158 71770222:1159-1174 71660136:1175-1224 71779031:1225-1236 71793899:1237-1257 7174…	441.155	50.42	8	0	26	127							476	52.4377	5.10986
comp33592_c0_seq11_2	[180 - 1760] len=2552 path=[71318835:0-331 71272911:332-363 71273059:364-1030 71276443:1031-1123 71276979:1124-1149 71314017:1150-1159 71314062:1160-1197 71314290:1198-1279 71277836:1280-1311 71277989:1312-1585 71279422:1586-1623 71279672:1624-1965 71281733:1966-1990 71281894:1991-2551] -1-1 527	438.271	69.83	2	0	30	132							527	57.4872	7.03467
comp42855_c0_seq1_3	[84 - 872] len=872 path=[117734900:0-871] -1-1 263	438.236	46.01	2	3	10	139	1.19253	1		0.780958	1		263	27.9944	7.48877
comp31273_c0_seq13_20	[4103 - 450] (REVERSE SENSE) len=4392 path=[57379010:0-194 57380001:195-1496 57386511:1497-1525 57386659:1526-1993 57389067:1994-2023 57389216:2024-2408 57391496:2409-2434 57391678:2435-3191 57395862:3192-3226 57396088:3227-3499 57397434:3500-3509 57397483:3510-3722 57398718:3723-3748 57398839:3749-3859 57399471:3860-3898 57399688:3899-4187 57401187:4188-4203 57401291:4204-4391] -1-1 1218	436.502	49.34	1	1	51	139	0.910179	1		1.10494	1		1218	136.659	6.88818
comp15159_c0_seq1_2	[139 - 1662] len=2149 path=[11734277:0-151 11734864:152-153 11734870:154-2148] -1-1 508	436.318	57.09	2	23	23	113	1.06757	56	11.0825	0.924159	56	14.9714	508	53.7309	7.38623
comp33592_c0_seq8_2	[180 - 1760] len=2278 path=[71318835:0-331 71272911:332-363 71273059:364-1030 71276443:1031-1123 71276979:1124-1149 71314017:1150-1159 71314062:1160-1197 71314290:1198-1279 71277836:1280-1311 71277989:1312-1585 71279422:1586-1623 71300014:1624-1761 71300540:1762-1774 71358365:1775-1806 71300749:1807-1834 71358365:1835-1866 71300749:1867-1894 71358365:1895-1926 71317110:1927-2022 71356345:2023-202…	434.574	69.83	2	0	30	131							527	57.4872	7.03467
comp25823_c3_seq1_10	[1360 - 50] (REVERSE SENSE) len=1440 path=[33859452:0-1439] -1-1 437	434.392	35.93	1	12	12	129	1.40475	72	19.6704	0.537441	72	61.0903	437	47.282	8.77783
comp35365_c0_seq1_4	[80 - 1924] len=2891 path=[84996739:0-1375 85004440:1376-1377 85004460:1378-1895 85031235:1896-1941 85007150:1942-1968 85032113:1969-1976 85007259:1977-2103 85007891:2104-2105 85007906:2106-2890] -1-1 615	431.62	32.2	1	18	19	127	0.542904	60	54.1409	1.52613	60	23.3403	615	68.1352	5.09717
comp34544_c0_seq1_17	[3398 - 525] (REVERSE SENSE) len=3544 path=[78248363:0-234 78271247:235-261 78249983:262-2104 78260284:2105-2125 78260360:2126-3029 78265495:3030-3310 78267023:3311-3328 78267147:3329-3494 78275436:3495-3543] -1-1 958	425.272	36.85	3	12	33	111	1.23951	10	8.95847	0.725628	10	17.5365	958	105.294	7.25439
comp33592_c0_seq14_2	[180 - 1760] len=2552 path=[71318835:0-331 71272911:332-363 71308595:364-1030 71276443:1031-1123 71276979:1124-1149 71277156:1150-1279 71277836:1280-1311 71277989:1312-1585 71279422:1586-1623 71279672:1624-1965 71281733:1966-1990 71281894:1991-2551] -1-1 527	421.409	62.81	3	0	28	127							527	57.4862	7.09326
comp31273_c0_seq8_22	[4103 - 450] (REVERSE SENSE) len=4287 path=[57379010:0-194 57380001:195-1496 57386511:1497-1525 57444813:1526-1594 57475652:1595-1607 57445263:1608-1993 57389067:1994-2023 57389216:2024-2408 57391496:2409-2434 57391678:2435-3191 57395862:3192-3226 57396088:3227-3499 57397434:3500-3509 57397483:3510-3722 57398718:3723-3748 57473997:3749-3859 57399471:3860-3898 57478251:3899-4128 57479339:4129-4170…	420.893	46.96	1	2	49	135	0.923918	3	33.8513	1.08917	3	26.736	1218	136.567	7.00537
comp27437_c0_seq1_2	[137 - 922] len=1217 path=[39631179:0-97 39631821:98-104 39631848:105-131 39632010:132-182 39638975:183-399 39660302:400-407 39642012:408-590 39643065:591-627 39643305:628-949 39658047:950-952 39645316:953-1026 39659688:1027-1091 39646127:1092-1216] -1-1 262	420.365	58.78	2	2	17	121	1.11123	10	12.5435	0.874047	10	18.9419	262	29.9699	9.81787
comp33592_c0_seq18_2	[180 - 1760] len=2277 path=[71318835:0-331 71272911:332-363 71308595:364-1030 71276443:1031-1123 71276979:1124-1149 71277156:1150-1279 71277836:1280-1311 71277989:1312-1585 71279422:1586-1623 71300014:1624-1761 71300540:1762-1774 71358365:1775-1806 71300749:1807-1834 71358365:1835-1866 71300749:1867-1894 71358365:1895-1926 71317110:1927-2022 71317522:2023-2276] -1-1 527	417.712	62.81	3	0	28	126							527	57.4862	7.09326
comp28512_c0_seq2_3	[251 - 2107] len=2522 path=[44001721:0-842 44057771:843-864 44006950:865-923 44007295:924-1242 44008979:1243-1283 44050715:1284-1383 44009927:1384-1409 44035115:1410-2110 44055413:2111-2135 44039585:2136-2521] -1-1 619	416.509	46.04	1	11	23	106	1.06827	16	22.5067	0.923421	16	28.1265	619	65.49	8.42627
comp26795_c0_seq1_2	[38 - 895] len=1552 path=[37252318:0-135 37253112:136-182 37260326:183-956 37279262:957-969 37264698:970-1025 37265072:1026-1027 37265077:1028-1551] -1-1 286	416.008	58.39	3	3	19	130	1.02569	10	7.34948	0.97216	10	9.38824	286	32.8761	7.04932
comp25549_c0_seq1_10	[1476 - 337] (REVERSE SENSE) len=1903 path=[32990087:0-603 32994328:604-1902] -1-1 380	413.202	56.05	2	14	19	145	0.564169	61	43.4827	1.50196	61	17.0367	380	41.493	6.40479
comp33137_c0_seq1_7	[1880 - 633] (REVERSE SENSE) len=1974 path=[68326345:0-1973] -1-1 416	411.469	66.11	1	18	28	130	1.18203	38	7.13103	0.793004	38	13.0904	416	48.0291	4.66553
comp16047_c0_seq1_2	[239 - 1987] len=2567 path=[13463432:0-2566] -1-1 583	409.088	51.63	1	28	28	135	1.05074	75	9.72412	0.943645	75	12.9654	583	63.6413	6.04932
comp32952_c0_seq1_5	[1380 - 601] (REVERSE SENSE) len=1549 path=[67186258:0-786 67226709:787-839 67177653:840-987 67178463:988-1013 67192346:1014-1137 67179250:1138-1166 67226795:1167-1272 67180067:1273-1313 67223866:1314-1548] -1-1 260	406.392	63.46	4	0	15	118							260	29.4517	4.80518
comp31229_c0_seq1_7	[1445 - 2236] len=2766 path=[57152536:0-1892 57172081:1893-1917 57164073:1918-2078 57165083:2079-2100 57165174:2101-2146 57165465:2147-2149 57165478:2150-2310 57173478:2311-2316 57166364:2317-2367 57166685:2368-2397 57166898:2398-2765] -1-1 264	406.271	54.17	2	7	16	119	1.29134	20	13.1146	0.666813	20	26.7963	264	29.8764	10.2134
comp37169_c0_seq24_2	[31 - 1068] len=1213 path=[104137976:0-55 104260366:56-71 104190240:72-87 104190289:88-103 104260402:104-139 104138559:140-140 104138563:141-164 104260482:165-166 104138665:167-365 104139644:366-412 104139820:413-461 104140025:462-511 104140214:512-518 104140259:519-562 104140382:563-622 104140670:623-634 104140721:635-776 104141443:777-800 104169224:801-979 104192109:980-1011 104170017:1012-1117…	405.477	59.25	2	1	17	90	0.00251711	1		2.14643	1		346	36.1142	8.96826
comp27437_c0_seq2_3	[223 - 1008] len=1330 path=[39653376:0-217 39632010:218-268 39632258:269-485 39660302:486-493 39633715:494-1329] -1-1 262	404.113	58.78	2	2	17	118	1.08669	7	5.11719	0.902398	7	7.3797	262	29.8749	9.83252
comp32952_c0_seq2_4	[1377 - 601] (REVERSE SENSE) len=1593 path=[67186258:0-786 67226709:787-839 67177653:840-987 67178463:988-1013 67192346:1014-1137 67179250:1138-1166 67226795:1167-1272 67180067:1273-1313 67180649:1314-1409 67181130:1410-1416 67181171:1417-1592] -1-1 259	404.028	63.71	4	0	15	117							259	29.2776	4.80518
comp37517_c4_seq3_5	[48 - 1763] len=2182 path=[109363444:0-33 109420033:34-57 109363735:58-184 109285717:185-219 109285904:220-244 109286070:245-255 109420264:256-304 109420305:305-305 109368507:306-325 109409995:326-346 109420363:347-361 109286698:362-430 109287056:431-554 109287741:555-568 109287823:569-630 109288147:631-756 109288760:757-926 109289463:927-937 109420859:938-1050 109323778:1051-1075 109290205:1076-…	403.084	67.48	1	3	36	119							572	64.7448	6.45557
comp20705_c0_seq1_2	[168 - 620] len=1117 path=[20581669:0-532 20585024:533-672 20585990:673-689 20586093:690-1116] -1-1 151	399.922	62.25	1	11	11	117	1.28425	76	13.4665	0.675709	76	33.7029	151	17.0696	10.3306
comp35912_c0_seq4_4	[225 - 2945] len=3291 path=[89947983:0-2172 89999473:2173-2176 89961771:2177-2217 89962078:2218-2218 89962082:2219-2958 89966871:2959-2980 89966995:2981-3015 89967161:3016-3062 89967424:3063-3082 89967599:3083-3152 90027786:3153-3190 89968247:3191-3290] -1-1 907	396.429	40.68	2	22	34	103	0.870514	32	16.8589	1.15045	32	14.8694	907	100.671	6.04932
comp37517_c4_seq1_4	[73 - 1788] len=2207 path=[109284628:0-58 109420033:59-82 109285072:83-209 109285717:210-244 109420221:245-259 109397605:260-280 109420264:281-329 109420305:330-330 109420306:331-350 109420326:351-353 109399088:354-356 109286547:357-371 109420363:372-386 109286698:387-455 109287056:456-579 109287741:580-593 109287823:594-655 109288147:656-781 109288760:782-951 109321586:952-962 109420859:963-1075…	394.97	60.84	1	5	33	113	1.07569	5	7.04444	0.91502	5	10.0782	572	64.7597	6.32861
comp37478_c0_seq1_5	[186 - 2873] len=2875 path=[108723837:0-468 108850622:469-493 108727306:494-531 108845859:532-769 108729098:770-801 108848695:802-835 108729563:836-861 108729783:862-1153 108731832:1154-1180 108732093:1181-1441 108733981:1442-1470 108854731:1471-1484 108734148:1485-1509 108815230:1510-1825 108736665:1826-1908 108821094:1909-2131 108738895:2132-2160 108826886:2161-2203 108739393:2204-2241 10873974…	393.072	50.89	3	4	39	109	0.622223	4	11.2759	1.43513	4	5.16705	896	100.798	6.43018
comp34841_c0_seq1_9	[1097 - 387] (REVERSE SENSE) len=1657 path=[80580317:0-243 80581800:244-346 80582414:347-422 80582825:423-443 80629429:444-454 80601661:455-496 80601807:497-500 80601827:501-540 80601973:541-548 80601995:549-713 80629527:714-748 80629555:749-767 80629574:768-799 80584767:800-839 80585038:840-922 80610394:923-1016 80586037:1017-1042 80608312:1043-1113 80586653:1114-1138 80629720:1139-1144 80629321…	392.991	67.51	6	5	21	132	1.08091	4	10.7297	0.908898	4	17.3364	237	26.9923	10.1108
comp35833_c0_seq1_3	[228 - 1655] len=1967 path=[89205834:0-291 89217809:292-302 89206986:303-457 89207811:458-493 89208026:494-494 89208028:495-561 89208343:562-899 89209938:900-924 89222511:925-1689 89243183:1690-1701 89226643:1702-1733 89244496:1734-1752 89226895:1753-1966] -1-1 476	392.503	58.82	1	6	21	111	1.07807	8	11.2681	0.911619	8	16.7435	476	52.2766	6.29053
comp37169_c0_seq2_3	[31 - 1068] len=4838 path=[104137976:0-55 104260366:56-71 104194618:72-87 104190289:88-103 104260402:104-139 104138559:140-140 104138563:141-164 104260482:165-166 104187025:167-365 104139644:366-412 104144881:413-461 104140025:462-511 104146455:512-518 104140259:519-562 104168257:563-776 104141443:777-800 104169224:801-979 104169910:980-1011 104170017:1012-1117 104170430:1118-1118 104170432:1119-…	388.415	58.96	3	5	16	96	1.1757	14	4.46747	0.80027	14	7.51476	346	36.0779	8.52881
comp37713_c0_seq1_2	[42 - 1127] len=1567 path=[112037762:0-1566] -1-1 362	387.339	55.8	6	15	18	110	0.562381	37	34.563	1.50402	37	16.9966	362	39.165	7.40088
comp33592_c0_seq15_3	[180 - 1619] len=1620 path=[71318835:0-331 71272911:332-363 71273059:364-1030 71276443:1031-1123 71276979:1124-1149 71277156:1150-1279 71277836:1280-1311 71301041:1312-1548 71353598:1549-1569 71357785:1570-1570 71353698:1571-1582 71302310:1583-1619] -1-1 480	386.044	67.71	2	0	26	116							480	52.5174	6.7417
comp31273_c0_seq5_17	[4103 - 450] (REVERSE SENSE) len=4677 path=[57379010:0-194 57380001:195-1496 57386511:1497-1525 57386659:1526-1993 57389067:1994-2023 57448788:2024-2408 57391496:2409-2434 57391678:2435-3191 57395862:3192-3226 57465043:3227-3722 57398718:3723-3748 57473997:3749-3859 57399471:3860-3898 57478251:3899-4128 57484861:4129-4448 57491007:4449-4455 57486550:4456-4518 57479339:4519-4560 57479494:4561-4564…	383.358	45.65	1	2	47	126	0.536373	1		1.53386	1		1218	136.45	6.85889
comp35756_c0_seq1_16	[3647 - 693] (REVERSE SENSE) len=3905 path=[88471001:0-1137 88478584:1138-1166 88478713:1167-3346 88527123:3347-3359 88492640:3360-3904] -1-1 985	381.927	41.52	2	37	37	117	0.914478	79	10.2875	1.1	79	9.9287	985	108.694	7.26904
comp37523_c0_seq1_6	[153 - 2177] len=2593 path=[109380595:0-219 109381969:220-234 109382031:235-261 109382215:262-277 109382349:278-732 109385218:733-751 109385339:752-790 109431728:791-799 109385693:800-837 109385980:838-844 109386016:845-945 109386763:946-1015 109387130:1016-1045 109387371:1046-1129 109387965:1130-1170 109388276:1171-1189 109388404:1190-1218 109388515:1219-1297 109431938:1298-1317 109389066:1318-1…	379.984	41.63	2	18	28	111	1.07914	53	10.8271	0.911067	53	14.1041	675	72.3825	5.98584
comp36428_c0_seq15_5	[421 - 2196] len=2196 path=[95314964:0-503 95226737:504-527 95318349:528-617 95318820:618-620 95318831:621-658 95344010:659-1070 95332781:1071-1103 95332936:1104-1220 95231280:1221-1259 95231519:1260-1299 95231820:1300-1641 95234068:1642-1666 95234261:1667-1862 95235468:1863-1886 95235614:1887-2027 95236569:2028-2053 95395017:2054-2065 95236757:2066-2105 95236965:2106-2134 95237159:2135-2144 9533…	379.78	50.84	3	0	31	125							592	68.1207	5.31299
comp32952_c0_seq6_6	[1266 - 487] (REVERSE SENSE) len=1435 path=[67174132:0-672 67226709:673-725 67206388:726-873 67178463:874-899 67192346:900-1023 67179250:1024-1052 67226795:1053-1158 67180067:1159-1199 67223866:1200-1434] -1-1 260	379.471	63.46	4	0	15	112							260	29.4887	4.80518
comp36428_c0_seq20_5	[329 - 2062] len=2062 path=[95223961:0-411 95226737:412-435 95318349:436-525 95318820:526-528 95318831:529-566 95344010:567-978 95332781:979-1011 95350994:1012-1167 95231519:1168-1207 95231820:1208-1549 95234068:1550-1574 95234261:1575-1770 95235468:1771-1794 95235614:1795-1935 95236569:1936-1961 95306800:1962-2048 95307271:2049-2052 95237224:2053-2061] -1-1 578	379.326	52.08	2	4	33	127	0.298429	6	58.1942	1.806	6	11.8172	578	66.2726	5.19873
comp28512_c0_seq1_2	[251 - 2107] len=2515 path=[44001721:0-842 44057771:843-864 44006950:865-923 44031007:924-1214 44032486:1215-1227 44032545:1228-1242 44008979:1243-1283 44009309:1284-1383 44009927:1384-1409 44010057:1410-2260 44056156:2261-2262 44014857:2263-2514] -1-1 619	379.216	43.13	1	10	22	98	1.04647	13	9.31545	0.948545	13	12.7211	619	65.3349	8.25049
comp30088_c0_seq1_2	[154 - 954] len=955 path=[51242137:0-954] -1-1 267	377.935	64.42	2	5	16	101	0.851561	6	22.5833	1.16875	6	18.4642	267	30.2005	5.75732
comp32952_c0_seq4_5	[1263 - 487] (REVERSE SENSE) len=1479 path=[67174132:0-672 67226709:673-725 67206388:726-873 67178463:874-899 67192346:900-1023 67179250:1024-1052 67226795:1053-1158 67180067:1159-1199 67180649:1200-1295 67211971:1296-1302 67181171:1303-1478] -1-1 259	377.107	63.71	4	0	15	111							259	29.3146	4.80518
comp34841_c0_seq3_6	[1397 - 387] (REVERSE SENSE) len=1526 path=[80580317:0-243 80581800:244-346 80582414:347-422 80612514:423-443 80629429:444-454 80583064:455-713 80629527:714-748 80584504:749-767 80629574:768-799 80603717:800-839 80585038:840-922 80585502:923-1016 80586037:1017-1042 80629668:1043-1112 80586643:1113-1113 80586653:1114-1138 80586764:1139-1143 80586786:1144-1232 80587371:1233-1257 80587580:1258-1282 …	374.631	58.46	8	3	22	137	1.19255	8	10.1096	0.780926	8	17.246	337	38.5787	10.0229
comp37735_c0_seq1_6	[411 - 1] (REVERSE SENSE) len=675 path=[112095317:0-674] -1-1 137	374.24	42.34	1	1	5	85	1.24277	1		0.723301	1		137	15.3897	6.80029
comp23411_c0_seq1_5	[116 - 1657] len=2307 path=[26758328:0-113 26745362:114-2306] -1-1 514	373.289	46.3	1	13	17	89	1.35465	23	19.1168	0.594928	23	52.4978	514	55.3457	6.30322
comp15017_c0_seq1_8	[375 - 3350] len=3775 path=[11468187:0-3774] -1-1 992	372.504	47.38	1	37	37	109	0.85531	56	15.111	1.16788	56	12.5915	992	108.982	5.74463
comp33111_c0_seq1_5	[130 - 2958] len=3316 path=[68152782:0-965 68158398:966-989 68216212:990-1042 68158934:1043-1069 68159141:1070-1844 68240847:1845-1870 68163780:1871-3315] -1-1 943	372.318	34.15	2	6	24	106	0.053911	8	6.71313e+06	1.3949	8	71.195	943	104.57	6.26514
comp23354_c0_seq1_5	[116 - 1639] len=2039 path=[26567966:0-87 26589842:88-88 26568443:89-112 26589946:113-147 26568735:148-1687 26576427:1688-1697 26576487:1698-2038] -1-1 508	371.215	48.62	1	19	19	109	0.854028	60	14.1264	1.16936	60	12.065	508	54.538	6.29053
comp29536_c0_seq1_3	[220 - 1722] len=2325 path=[48628149:0-191 48629320:192-196 48594813:197-268 48595196:269-291 48595305:292-2324] -1-1 501	371.032	55.69	1	20	20	104	0.671777	64	24.2893	1.37849	64	12.4163	501	54.1048	6.56592
comp28131_c0_seq1_8	[1963 - 869] (REVERSE SENSE) len=2030 path=[42387737:0-699 42392086:700-700 42392100:701-837 42392875:838-847 42392917:848-2029] -1-1 365	370.554	50.96	4	19	19	110	1.10094	65	10.5158	0.886049	65	14.2725	365	39.1313	9.29053
comp33890_c0_seq3_2	[138 - 836] len=1026 path=[73441441:0-270 73442931:271-316 73443230:317-405 73447667:406-454 73466136:455-456 73444151:457-457 73447988:458-512 73444471:513-552 73444678:553-565 73466174:566-597 73449473:598-601 73444975:602-690 73445429:691-700 73445510:701-726 73445669:727-799 73446123:800-838 73466305:839-839 73466306:840-871 73446537:872-904 73446693:905-915 73446767:916-1025] -1-1 233	369.479	66.95	2	3	18	101	1.25669	15	20.0898	0.707333	15	51.8496	233	26.0565	10.1401
comp16245_c0_seq1_4	[317 - 2413] len=2715 path=[13861405:0-2714] -1-1 699	367.556	36.77	5	12	29	124	1.18828	22	10.6021	0.785766	22	16.7457	699	74.857	5.64307
comp23383_c0_seq1_4	[1380 - 865] (REVERSE SENSE) len=1471 path=[26640429:0-703 26644828:704-723 26644920:724-1267 26648244:1268-1308 26648506:1309-1419 26649179:1420-1441 26649307:1442-1470] -1-1 172	364.064	65.7	4	8	9	132	0.669842	49	46.538	1.38071	49	27.1209	172	18.0419	8.33838
comp26369_c0_seq1_1	[126 - 1172] len=1715 path=[35738640:0-1179 35744420:1180-1200 35744573:1201-1291 35745021:1292-1331 35745234:1332-1714] -1-1 349	363.366	74.5	1	21	22	90	1.08637	40	8.24899	0.902744	40	10.7008	349	38.7497	7.43018
comp27858_c2_seq1_2	[330 - 1298] len=1300 path=[41270946:0-376 41272785:377-401 41299095:402-512 41299595:513-514 41299599:515-619 41300035:620-636 41300149:637-1263 41277122:1264-1299] -1-1 323	362.878	46.44	3	3	14	109	0.946742	1		1.06298	1		323	35.6533	7.86963
comp35508_c0_seq2_16	[3235 - 710] (REVERSE SENSE) len=3465 path=[86257183:0-724 86261449:725-730 86261510:731-883 86262556:884-915 86262817:916-1634 86267472:1635-1663 86267630:1664-1773 86268313:1774-1797 86294207:1798-2071 86270272:2072-2109 86270634:2110-2155 86270967:2156-2195 86271150:2196-2266 86271660:2267-2297 86271796:2298-2815 86275277:2816-2868 86275653:2869-2997 86276525:2998-3021 86276706:3022-3078 86277…	362.713	42.52	3	0	31	107							842	92.8496	5.56689
comp14967_c0_seq1_17	[1924 - 401] (REVERSE SENSE) len=2230 path=[11372260:0-624 11375845:625-2229] -1-1 508	362.65	51.38	4	25	25	118	1.3563	87	15.8834	0.59304	87	44.0112	508	57.2647	6.90283
comp35508_c0_seq6_15	[3235 - 710] (REVERSE SENSE) len=3409 path=[86257183:0-724 86304108:725-730 86261510:731-883 86262556:884-915 86262817:916-1634 86267472:1635-1663 86267630:1664-1773 86268313:1774-1797 86268447:1798-2071 86270272:2072-2109 86270634:2110-2155 86270967:2156-2195 86271150:2196-2266 86271660:2267-2297 86271796:2298-2815 86275277:2816-2868 86275653:2869-2997 86276525:2998-3021 86276706:3022-3078 86277…	361.2	46.67	4	1	33	105	0.751804	1		1.28666	1		842	92.8446	5.56689
comp26591_c0_seq1_5	[1541 - 513] (REVERSE SENSE) len=1790 path=[36505887:0-160 36506756:161-172 36506829:173-1789] -1-1 343	359.568	67.35	2	12	19	98	0.876334	23	13.2606	1.14377	23	12.3571	343	38.598	7.86963
comp31392_c0_seq1_4	[241 - 1803] len=2072 path=[58041651:0-1816 58052296:1817-1848 58052501:1849-2071] -1-1 521	358.942	43.38	1	17	22	123	1.24265	30	12.2547	0.72343	30	24.8852	521	58.3892	8.39697
comp36997_c0_seq8_10	[2030 - 3862] len=4467 path=[101959464:0-944 101905588:945-970 101970372:971-1718 101910568:1719-1753 101910809:1754-1829 101911252:1830-1876 101911580:1877-1988 102018225:1989-2000 101912222:2001-2008 101912254:2009-2051 101912558:2052-2061 101912640:2062-2496 101915762:2497-2536 101916007:2537-2565 102044317:2566-2570 101916269:2571-2659 101916926:2660-2694 101917159:2695-2703 101917226:2704-27…	358.032	53.36	8	4	29	94	0.887121	6	5.24264	1.13139	6	4.49875	611	67.4618	8.6167
comp15603_c0_seq1_2	[204 - 2063] len=2403 path=[12560938:0-2402] -1-1 620	357.31	58.06	1	32	32	105	1.13574	71	8.43756	0.846116	71	13.8974	620	67.7459	6.16357
comp29598_c0_seq1_4	[1256 - 366] (REVERSE SENSE) len=1263 path=[48892399:0-271 48935811:272-284 48894136:285-323 48933565:324-347 48894417:348-371 48894496:372-406 48894675:407-559 48895484:560-586 48914450:587-665 48896136:666-697 48896339:698-952 48898017:953-976 48898121:977-1262] -1-1 297	354.826	43.43	3	2	18	105	1.64635	1		0.260218	1		297	33.4496	10.2573
comp34298_c0_seq3_2	[150 - 1178] len=1475 path=[76384802:0-127 76385484:128-333 76386749:334-358 76386861:359-499 76355969:500-525 76356093:526-646 76356735:647-675 76474148:676-886 76358159:887-921 76474174:922-925 76474178:926-927 76358346:928-949 76358464:950-1474] -1-1 343	354.042	39.94	1	4	11	94	1.06432	10	9.08687	0.928067	10	12.1112	343	35.6455	8.77783
comp27154_c0_seq1_8	[1644 - 379] (REVERSE SENSE) len=1702 path=[38561594:0-314 38563439:315-316 38563458:317-1701] -1-1 422	353.691	58.77	1	25	25	104	1.0715	61	10.0494	0.919834	61	12.5017	422	45.2187	5.73193
comp37715_c0_seq1_8	[1587 - 355] (REVERSE SENSE) len=1953 path=[112035570:0-1952] -1-1 411	353.499	54.26	2	13	18	88	1.17582	30	10.3097	0.800117	30	18.2389	411	44.4988	6.62451
comp36627_c1_seq1_2	[262 - 1053] len=1328 path=[97482761:0-257 97483948:258-275 97484076:276-323 97484334:324-470 97484972:471-538 97485253:539-563 97509879:564-628 97485640:629-716 97509948:717-835 97486766:836-850 97486842:851-916 97492039:917-932 97487352:933-961 97490750:962-977 97487658:978-1041 97488038:1042-1054 97488123:1055-1080 97500119:1081-1327] -1-1 264	351.647	56.44	3	7	16	109	1.3272	22	5.78072	0.626425	22	13.6727	264	29.9644	10.2134
comp31683_c0_seq1_13	[2344 - 455] (REVERSE SENSE) len=2696 path=[59635299:0-76 59635809:77-103 59635952:104-2695] -1-1 630	351.385	36.51	4	19	19	98	0.96889	54	11.4232	1.03756	54	12.1206	630	69.2423	6.72705
comp33823_c5_seq11_5	[8 - 2485] len=2555 path=[73051032:0-234 73020616:235-266 73020768:267-288 73020886:289-377 73021359:378-447 73084266:448-452 73021707:453-519 72962494:520-573 73028624:574-693 72963459:694-719 72963574:720-744 72963718:745-770 73060055:771-771 73012085:772-850 73084422:851-874 72964440:875-1053 73084475:1054-1077 72965607:1078-1245 72966376:1246-1272 73084607:1273-1341 72926410:1342-1648 7308466…	350.92	38.01	3	0	26	89							826	90.897	8.30908
comp33890_c0_seq1_3	[195 - 893] len=1363 path=[73450182:0-373 73443230:374-462 73443805:463-511 73466136:512-513 73444151:514-514 73444155:515-569 73444471:570-609 73466161:610-622 73466174:623-654 73444955:655-658 73444975:659-747 73445429:748-757 73445510:758-783 73454221:784-856 73446123:857-895 73466305:896-896 73458713:897-1018 73465888:1019-1019 73459368:1020-1362] -1-1 233	350.581	60.09	2	3	18	95	0.00490064	9	8445.94	2.14369	9	0.336371	233	26.0125	10.1694
comp33592_c0_seq7_3	[180 - 1760] len=2250 path=[71318835:0-331 71272911:332-363 71273059:364-1030 71276443:1031-1123 71276979:1124-1149 71314017:1150-1159 71314062:1160-1197 71332276:1198-1783 71335578:1784-1784 71335585:1785-1809 71335733:1810-1814 71335773:1815-1857 71336035:1858-1900 71336253:1901-1996 71336811:1997-2009 71336906:2010-2249] -1-1 527	350.12	61.29	3	0	27	109							527	57.5472	6.62451
comp28163_c0_seq1_15	[3061 - 407] (REVERSE SENSE) len=3181 path=[42501274:0-477 42503287:478-505 42503414:506-667 42504425:668-691 42504529:692-3180] -1-1 885	350.047	42.49	3	36	36	110	0.634263	74	29.1619	1.42151	74	13.9359	885	96.0409	5.22412
comp23325_c0_seq1_14	[1764 - 289] (REVERSE SENSE) len=1928 path=[26493920:0-1927] -1-1 492	349.498	42.28	3	19	19	99	1.11487	51	8.34502	0.87006	51	11.985	492	56.9973	7.45947
comp23512_c0_seq1_6	[326 - 2002] len=2894 path=[26985289:0-2893] -1-1 559	349.467	52.42	4	24	26	103	1.01557	57	8.9835	0.984006	57	10.6247	559	61.2092	5.8335
comp34252_c0_seq1_5	[414 - 3080] len=3539 path=[76011938:0-3112 76028266:3113-3129 76028344:3130-3538] -1-1 889	349.229	45.44	1	36	36	101	0.984203	54	10.142	1.01997	54	11.4303	889	100.192	5.96045
comp34325_c0_seq2_7	[1472 - 258] (REVERSE SENSE) len=1482 path=[76674253:0-22 76653401:23-49 76653520:50-94 76653751:95-106 76653809:107-220 76654333:221-234 76654418:235-295 76654655:296-311 76654709:312-706 76673067:707-715 76656661:716-1030 76673470:1031-1047 76658397:1048-1096 76672719:1097-1112 76658747:1113-1481] -1-1 405	346.778	54.81	1	15	18	102	0.865481	51	14.9899	1.15622	51	13.3604	405	44.2797	7.62061
comp34298_c0_seq7_2	[150 - 1178] len=1576 path=[76384802:0-127 76385484:128-333 76386749:334-358 76386861:359-499 76355969:500-525 76391579:526-646 76356735:647-675 76474148:676-886 76358159:887-921 76474174:922-925 76474178:926-927 76474180:928-949 76378111:950-1575] -1-1 343	345.567	43.73	1	4	11	88	0.839824	1		1.18566	1		343	35.6526	8.66064
comp35508_c0_seq4_18	[3235 - 710] (REVERSE SENSE) len=3465 path=[86257183:0-724 86261449:725-730 86261510:731-883 86262556:884-915 86262817:916-1634 86305307:1635-1663 86267630:1664-1773 86268313:1774-1797 86268447:1798-2071 86270272:2072-2109 86270634:2110-2155 86270967:2156-2195 86271150:2196-2266 86271660:2267-2297 86306809:2298-2815 86275277:2816-2868 86316881:2869-2997 86276525:2998-3021 86317959:3022-3078 86277…	345.182	45.37	3	6	32	99	0.874046	3	7.09499	1.1464	3	6.4966	842	92.9007	5.61768
comp29598_c0_seq3_6	[1139 - 366] (REVERSE SENSE) len=1226 path=[48892399:0-271 48894095:272-284 48894136:285-323 48894289:324-347 48894417:348-371 48894496:372-406 48894675:407-559 48895484:560-586 48914450:587-665 48896136:666-697 48907764:698-952 48898017:953-976 48909552:977-1048 48933332:1049-1052 48910109:1053-1225] -1-1 258	344.732	47.29	3	2	18	100							258	29.1954	10.272
comp35702_c0_seq1_14	[900 - 1] (REVERSE SENSE) len=2270 path=[88050411:0-149 88050927:150-179 88051025:180-308 88051481:309-534 88052439:535-578 88052632:579-627 88052859:628-668 88053084:669-696 88053257:697-752 88053479:753-783 88053626:784-827 88053804:828-872 88081242:873-885 88054053:886-934 88106892:935-938 88106896:939-947 88106905:948-953 88106911:954-958 88054375:959-1024 88054701:1025-1031 88054750:1032-136…	343.73	70	2	5	15	97	0.808774	11	17.8053	1.22129	11	15.0743	300	33.2762	5.24951
comp35462_c0_seq6_2	[313 - 1428] len=1430 path=[85920789:0-66 85921107:67-75 85921184:76-140 85931685:141-150 85921532:151-253 85921913:254-273 85922000:274-655 85932601:656-665 85933267:666-807 85871634:808-832 85915165:833-893 85872083:894-931 85908100:932-1013 85872790:1014-1060 85916203:1061-1076 85932720:1077-1105 85910208:1106-1274 85874233:1275-1299 85932864:1300-1403 85874974:1404-1429] -1-1 372	343.366	65.05	1	4	19	97	0.981628	2	2.51849	1.02261	2	2.77409	372	39.6404	6.43018
comp29624_c0_seq1_10	[1922 - 387] (REVERSE SENSE) len=2226 path=[49036188:0-229 49068796:230-230 49037578:231-293 49065082:294-316 49038115:317-1972 49049290:1973-2006 49049536:2007-2225] -1-1 512	341.765	56.25	1	24	24	109	1.19007	70	10.3843	0.783765	70	18.6579	512	56.5281	8.35303
comp23398_c0_seq1_4	[287 - 1000] len=1244 path=[26691684:0-1243] -1-1 238	340.847	66.81	4	10	17	104	1.1574	17	14.8128	0.821268	17	27.9609	238	26.5133	9.53955
comp36691_c0_seq2_10	[2563 - 857] (REVERSE SENSE) len=2851 path=[98159009:0-577 98162601:578-595 98162681:596-662 98195282:663-705 98163308:706-729 98196992:730-743 98196831:744-744 98192819:745-767 98163502:768-1430 98167556:1431-1444 98167622:1445-1730 98169462:1731-1752 98169635:1753-1783 98169818:1784-1792 98169881:1793-1878 98170376:1879-1888 98170403:1889-2616 98174660:2617-2622 98174693:2623-2850] -1-1 569	340.585	38.66	6	2	28	109	0.872215	5	6.37867	1.1485	5	5.79016	569	63.6243	5.16064
comp33823_c5_seq2_4	[8 - 2476] len=2850 path=[73051032:0-234 73020616:235-266 73020768:267-288 73020886:289-377 73021359:378-447 73084266:448-452 73021707:453-519 72962494:520-573 73028624:574-693 72963459:694-719 72963574:720-744 72963718:745-770 72963873:771-850 73084422:851-874 73012571:875-1053 73084475:1054-1077 73013542:1078-1089 72949122:1090-1121 73029392:1122-1245 72966376:1246-1272 73084607:1273-1341 72926…	338.917	36.45	2	0	24	89							823	90.5068	8.6167
comp31273_c0_seq14_15	[3703 - 461] (REVERSE SENSE) len=3913 path=[57379010:0-194 57491093:195-313 57491178:314-1134 57432358:1135-1138 57432369:1139-1510 57386511:1511-1539 57386659:1540-2007 57389067:2008-2037 57389216:2038-2422 57391496:2423-2448 57453867:2449-3087 57457206:3088-3205 57395862:3206-3240 57465043:3241-3736 57398718:3737-3762 57398839:3763-3873 57399471:3874-3912] -1-1 1081	338.275	46.07	3	13	40	105	0.857822	9	22.3361	1.16501	9	16.4925	1081	119.878	6.354
comp33823_c5_seq4_5	[8 - 2656] len=3030 path=[72958987:0-699 72962494:700-753 73028624:754-873 72963459:874-899 72963574:900-924 72963718:925-950 73060055:951-951 73012085:952-1030 73084422:1031-1054 73012571:1055-1233 73084475:1234-1257 73013542:1258-1269 72949122:1270-1301 73029392:1302-1425 72966376:1426-1452 73034204:1453-1658 73035267:1659-1719 73035598:1720-1820 73036096:1821-1830 73036165:1831-2118 72941039:2…	336.765	33.18	2	0	24	86							883	96.5688	7.94287
comp33823_c5_seq7_3	[8 - 2476] len=3067 path=[73051032:0-234 73020616:235-266 73020768:267-288 73020886:289-377 73063506:378-447 73084266:448-452 73063818:453-573 73028624:574-693 72963459:694-719 73046957:720-744 72963718:745-770 72963873:771-850 73084422:851-874 73012571:875-1053 73084475:1054-1077 73013542:1078-1089 72949122:1090-1121 73029392:1122-1245 72966376:1246-1272 73084607:1273-1341 72926410:1342-1648 730…	331.318	37.55	4	1	25	86	1.09482	3	0.225279	0.89307	3	0.317472	823	90.6769	8.6167
comp33648_c0_seq31_10	[1360 - 350] (REVERSE SENSE) len=1553 path=[71653677:0-436 71656004:437-439 71656021:440-460 71793575:461-473 71793588:474-474 71741033:475-667 71699577:668-698 71761353:699-760 71657737:761-792 71762181:793-814 71700428:815-852 71763981:853-982 71701290:983-1011 71765860:1012-1126 71659781:1127-1158 71793868:1159-1164 71660091:1165-1174 71660136:1175-1224 71660381:1225-1228 71660394:1229-1236 71…	330.203	56.38	8	0	19	100							337	36.9406	4.90674
comp33592_c0_seq19_3	[180 - 1619] len=1620 path=[71318835:0-331 71272911:332-363 71308595:364-1030 71276443:1031-1123 71276979:1124-1149 71314017:1150-1159 71314062:1160-1197 71314290:1198-1279 71277836:1280-1311 71301041:1312-1548 71353598:1549-1569 71357785:1570-1570 71353698:1571-1582 71302310:1583-1619] -1-1 480	329.755	60	2	0	24	103							480	52.5083	6.66846
comp33823_c5_seq1_5	[8 - 2656] len=3247 path=[72958987:0-699 72962494:700-753 73028624:754-873 72963459:874-899 72963574:900-924 72963718:925-950 72963873:951-1030 73084422:1031-1054 72964440:1055-1233 73084475:1234-1257 72965607:1258-1425 72966376:1426-1452 73084607:1453-1521 72926410:1522-1828 73084663:1829-1853 72939740:1854-2118 72941039:2119-2143 73084826:2144-2559 72986726:2560-2886 73074369:2887-2903 72988497…	328.37	34.09	3	0	24	83							883	96.8001	8.52881
comp33823_c5_seq6_7	[8 - 2665] len=2735 path=[72958987:0-699 72962494:700-753 73028624:754-873 72963459:874-899 73046957:900-924 72963718:925-950 72963873:951-1030 73084422:1031-1054 73012571:1055-1233 73084475:1234-1257 72965607:1258-1425 72966376:1426-1452 73084607:1453-1521 72926410:1522-1828 73084663:1829-1853 72928219:1854-2734] -1-1 886	328.199	34.42	3	0	24	82							886	96.941	7.89893
comp33823_c5_seq5_2	[2 - 1957] len=1958 path=[73019300:0-228 73020616:229-260 73053217:261-282 73020886:283-371 73021359:372-441 73084266:442-446 73021707:447-513 72962494:514-567 73028624:568-687 72963459:688-713 72963574:714-738 72963718:739-764 73012083:765-765 73012085:766-844 73084422:845-868 72964440:869-1047 73084475:1048-1071 72965607:1072-1239 72966376:1240-1266 73034204:1267-1472 73035267:1473-1533 7303559…	327.228	42.02	1	0	22	82							652	71.0883	7.73779
comp35187_c0_seq3_4	[298 - 1578] len=2280 path=[83418734:0-338 83370693:339-353 83426628:354-381 83421554:382-447 83371354:448-480 83414071:481-647 83372304:648-681 83406563:682-1497 83426945:1498-1561 83426989:1562-1821 83379145:1822-1838 83379224:1839-2279] -1-1 427	326.212	50.35	4	0	17	105							427	45.6873	9.0415
comp35093_c0_seq1_13	[3062 - 405] (REVERSE SENSE) len=3264 path=[82608403:0-199 82609475:200-220 82609586:221-270 82609847:271-277 82609874:278-356 82610161:357-385 82610274:386-859 82626200:860-875 82613270:876-1156 82614531:1157-1271 82646206:1272-1303 82615113:1304-1700 82616999:1701-1744 82646301:1745-2399 82620720:2400-2423 82646437:2424-2462 82621033:2463-3122 82624220:3123-3172 82624469:3173-3263] -1-1 886	326.204	49.89	4	36	36	99	0.813314	61	16.5605	1.21608	61	12.7174	886	98.62	5.16064
comp33823_c5_seq9_6	[8 - 2656] len=3030 path=[72958987:0-699 72962494:700-753 73028624:754-873 72963459:874-899 73046957:900-924 72963718:925-950 72963873:951-1030 73084422:1031-1054 72964440:1055-1233 73084475:1234-1257 72965607:1258-1425 72966376:1426-1452 73084607:1453-1521 72926410:1522-1828 73084663:1829-1853 72939740:1854-2118 72941039:2119-2143 72941186:2144-2847 72945110:2848-2849 72945117:2850-3029] -1-1 883	326.091	33.07	2	0	23	84							883	96.6169	8.41162
comp35187_c0_seq8_5	[298 - 1587] len=2290 path=[83418734:0-338 83370693:339-353 83426628:354-381 83421554:382-447 83371354:448-480 83371508:481-656 83372304:657-690 83372535:691-1506 83426945:1507-1570 83426989:1571-1830 83424359:1831-1848 83379224:1849-2289] -1-1 430	324.712	54.88	4	9	17	101	1.05406	16	15.9353	0.93984	16	23.5803	430	46.0014	8.51416
comp36997_c0_seq4_9	[1799 - 3631] len=4002 path=[101900121:0-654 101980627:655-664 101905132:665-725 101905588:726-751 101970372:752-1499 101910568:1500-1534 101910809:1535-1610 101911252:1611-1657 101911580:1658-1769 101912222:1770-1777 101912254:1778-1820 101912558:1821-1830 101912640:1831-2265 101915762:2266-2305 101916007:2306-2334 102044317:2335-2339 101916269:2340-2428 101916926:2429-2463 101917159:2464-2472 1…	324.202	46.81	8	1	26	86	1.07168	2	4.71366	0.918165	2	6.31495	611	67.5929	8.48486
comp33150_c1_seq1_7	[327 - 3491] len=4201 path=[68420909:0-1312 68429035:1313-1416 68429771:1417-3760 68444602:3761-3782 68444678:3783-4200] -1-1 1055	323.493	40.09	2	37	37	104	0.771952	50	16.6415	1.26354	50	12.7631	1055	116.598	6.40479
comp37517_c4_seq4_4	[48 - 1565] len=1567 path=[109363444:0-33 109420033:34-57 109363735:58-184 109285717:185-219 109285904:220-244 109286070:245-255 109420264:256-304 109368500:305-305 109368507:306-325 109420326:326-328 109286529:329-331 109286547:332-346 109420363:347-361 109395137:362-388 109395266:389-391 109395278:392-430 109287056:431-554 109368986:555-568 109287823:569-630 109360326:631-774 109288760:775-944 …	321.778	59.29	1	3	28	92	1.02622	3	1.19635	0.971786	3	1.43685	506	57.0407	6.23975
comp36619_c0_seq1_12	[4294 - 731] (REVERSE SENSE) len=4487 path=[97426072:0-204 97427528:205-214 97427568:215-506 97429790:507-523 97429934:524-663 97430936:664-2901 97446934:2902-2926 97447058:2927-4486] -1-1 1188	321.295	35.94	1	37	37	94	0.954753	59	6.41792	1.05379	59	6.39028	1188	129.599	6.02393
comp36223_c1_seq6_22	[3346 - 128] (REVERSE SENSE) len=4754 path=[93092207:0-20 93092374:21-218 93093470:219-237 93093554:238-1812 93101467:1813-1872 93203193:1873-1873 93203214:1874-1893 93155158:1894-1895 93101971:1896-2155 93103879:2156-2182 93104098:2183-3350 93190650:3351-3351 93111717:3352-4547 93119034:4548-4554 93119082:4555-4753] -1-1 1073	320.868	34.86	9	20	34	101	0.895674	26	9.14129	1.12158	26	8.79131	1073	119.66	5.61768
comp33648_c0_seq12_9	[1354 - 347] (REVERSE SENSE) len=1552 path=[71702758:0-147 71703638:148-155 71703674:156-185 71703780:186-202 71703865:203-227 71703999:228-244 71704047:245-276 71704201:277-289 71704248:290-433 71656021:434-454 71793575:455-467 71702068:468-468 71656243:469-469 71656262:470-495 71719905:496-823 71658022:824-855 71727800:856-1222 71660394:1223-1230 71793899:1231-1251 71742231:1252-1320 71742547:1…	320.813	57.44	8	0	19	95							336	36.7356	4.94482
comp35566_c0_seq1_7	[1368 - 475] (REVERSE SENSE) len=1644 path=[86734048:0-145 86755604:146-213 86735170:214-312 86754519:313-317 86735664:318-406 86753370:407-426 86736243:427-510 86736793:511-550 86736948:551-672 86737518:673-713 86737626:714-792 86771398:793-842 86738149:843-846 86738174:847-872 86738305:873-897 86771452:898-1408 86753866:1409-1426 86741417:1427-1519 86741906:1520-1522 86741919:1523-1643] -1-1 298	320.36	54.03	3	10	13	93	0.931079	19	13.0731	1.08095	19	12.2323	298	31.8435	9.62744
comp28619_c0_seq1_10	[1961 - 525] (REVERSE SENSE) len=2145 path=[44448541:0-320 44450109:321-338 44450193:339-388 44450449:389-421 44450753:422-2046 44459501:2047-2049 44459511:2050-2144] -1-1 479	319.893	41.13	2	18	20	100	1.22552	53	7.74611	0.743095	53	15.143	479	51.5973	9.26123
comp32874_c0_seq1_8	[1362 - 316] (REVERSE SENSE) len=1387 path=[66706407:0-221 66720743:222-222 66720744:223-322 66716290:323-324 66708391:325-995 66713299:996-997 66713314:998-1226 66714533:1227-1250 66714728:1251-1386] -1-1 349	318.144	49.86	3	13	14	95	1.4014	54	18.0437	0.54129	54	64.1729	349	37.78	7.62061
comp35207_c1_seq2_2	[248 - 1573] len=1918 path=[83643411:0-199 83595733:200-223 83595851:224-229 83595900:230-368 83642736:369-381 83596790:382-1654 83603918:1655-1681 83604059:1682-1917] -1-1 442	317.352	47.96	1	17	17	84	1.17098	49	14.3326	0.805686	49	26.0847	442	48.1539	6.81494
comp33823_c5_seq3_2	[8 - 1963] len=1964 path=[73051032:0-234 73020616:235-266 73020768:267-288 73020886:289-377 73063506:378-447 73084266:448-452 73021707:453-519 72962494:520-573 73028624:574-693 72963459:694-719 73046957:720-744 72963718:745-770 72963873:771-850 73084422:851-874 73012571:875-1053 73084475:1054-1077 73013542:1078-1089 72949122:1090-1121 73029392:1122-1245 72966376:1246-1272 73034204:1273-1478 73035…	317.333	41.87	1	0	21	80							652	71.0583	7.7085
comp34088_c2_seq1_8	[1567 - 4347] len=4887 path=[74949220:0-291 75035908:292-297 74950946:298-388 75031178:389-404 74951516:405-486 75021420:487-521 74952402:522-1235 74957434:1236-1273 74957748:1274-1542 75036383:1543-1547 74959376:1548-2267 74839121:2268-2293 74839261:2294-2519 74840828:2520-2569 74841084:2570-3098 74844631:3099-3124 74844855:3125-3125 74844857:3126-3140 75039717:3141-3151 74845030:3152-3196 74845…	316.204	46.93	9	1	38	87	0.00049007	3	58.1328	2.14876	3	0.0118358	927	102.806	6.50732
comp34088_c2_seq10_3	[269 - 3031] len=3760 path=[74832733:0-140 74966901:141-152 74833690:153-174 74833820:175-182 74833858:183-969 74839121:970-995 74839261:996-1221 74840828:1222-1271 74841084:1272-1800 74844631:1801-1826 74844855:1827-1827 74844857:1828-1842 75039717:1843-1853 74845030:1854-1898 74845360:1899-1927 74845481:1928-2210 74895635:2211-2217 74847376:2218-2235 74847532:2236-2265 74847771:2266-2421 748489…	315.748	50.27	12	2	39	86							921	102.391	7.06396
comp35187_c0_seq6_4	[298 - 1578] len=2064 path=[83418734:0-338 83370693:339-353 83426628:354-381 83421554:382-447 83371354:448-480 83414071:481-647 83372304:648-681 83406563:682-1497 83426945:1498-1561 83395046:1562-1697 83395849:1698-1728 83396018:1729-1798 83426464:1799-1807 83396457:1808-2063] -1-1 427	315.645	50.35	3	1	17	101							427	45.6573	9.0415
comp30536_c0_seq1_8	[1454 - 624] (REVERSE SENSE) len=1778 path=[53492531:0-369 53515353:370-434 53494606:435-790 53496577:791-794 53496606:795-1072 53498091:1073-1094 53498202:1095-1392 53513251:1393-1418 53513371:1419-1777] -1-1 277	314.998	54.87	4	7	11	80	1.05803	22	8.33945	0.935278	22	11.5926	277	29.7453	5.50342
comp34740_c0_seq1_4	[106 - 4206] len=4633 path=[79747496:0-2710 79811442:2711-2726 79765343:2727-3741 79772163:3742-4632] -1-1 1367	314.502	38.33	2	47	47	95	0.915086	41	9.42781	1.09931	41	9.1829	1367	149.985	6.88818
comp36691_c0_seq1_9	[2532 - 826] (REVERSE SENSE) len=2820 path=[98159009:0-577 98195719:578-595 98162681:596-662 98163067:663-702 98163308:703-726 98163445:727-736 98163502:737-1399 98189924:1400-1413 98167622:1414-1699 98191019:1700-1721 98169635:1722-1752 98189392:1753-1761 98169881:1762-1847 98187838:1848-1857 98170403:1858-2585 98174660:2586-2591 98174693:2592-2819] -1-1 569	314.464	40.95	5	1	27	100							569	63.7534	5.18604
comp29265_c0_seq1_22	[3767 - 672] (REVERSE SENSE) len=4054 path=[47341561:0-231 47342467:232-565 47362574:566-567 47344414:568-4053] -1-1 1032	314.133	30.52	1	31	31	99	0.76806	71	22.1735	1.26801	71	14.3034	1032	118.057	4.95752
comp37594_c0_seq1_50	[11375 - 357] (REVERSE SENSE) len=11596 path=[110529047:0-1758 110536196:1759-2131 110537577:2132-2156 110537659:2157-2474 110539052:2475-2507 110539383:2508-5404 110558226:5405-5417 110558310:5418-5641 110723714:5642-5653 110559491:5654-5657 110559507:5658-5893 110683645:5894-5905 110560799:5906-5974 110561269:5975-5981 110561308:5982-7450 110711320:7451-7453 110569017:7454-7753 110570827:7754-7…	313.755	16.5	1	52	53	93	0.804846	53	18.7574	1.2258	53	13.4013	3673	403.975	5.31299
comp33592_c0_seq10_3	[180 - 1760] len=2249 path=[71318835:0-331 71272911:332-363 71308595:364-1030 71276443:1031-1123 71276979:1124-1149 71314017:1150-1159 71314062:1160-1197 71332276:1198-1783 71335578:1784-1784 71335585:1785-1809 71335733:1810-1814 71335773:1815-1857 71354694:1858-1899 71336253:1900-1995 71357003:1996-2008 71336906:2009-2248] -1-1 527	313.544	54.27	3	0	25	100							527	57.5421	6.62451
comp36524_c5_seq1_8	[1539 - 961] (REVERSE SENSE) len=1643 path=[96369839:0-837 96374401:838-847 96374469:848-921 96448571:922-940 96375436:941-1038 96358958:1039-1064 96359035:1065-1170 96359602:1171-1208 96359756:1209-1281 96360069:1282-1313 96360240:1314-1576 96362284:1577-1642] -1-1 193	313.046	72.54	4	15	15	85	1.10685	38	14.5778	0.879166	38	20.6432	193	21.9738	9.5249
comp37375_c0_seq2_4	[75 - 1892] len=2089 path=[107177500:0-114 107210079:115-118 107203941:119-171 107178699:172-292 107210203:293-328 107210239:329-336 107185071:337-367 107185216:368-503 107151735:504-528 107151902:529-550 107152110:551-597 107152445:598-609 107210367:610-658 107210408:659-680 107205291:681-698 107153116:699-703 107153135:704-728 107210453:729-748 107153400:749-778 107196441:779-780 107210493:781-…	312.615	34.16	3	13	16	91	1.50716	38	13.1598	0.419923	38	71.5086	606	67.4969	7.60596
comp33557_c0_seq1_5	[118 - 2490] len=2954 path=[71052808:0-50 71053005:51-75 71053124:76-815 71056061:816-861 71056255:862-1235 71057736:1236-1237 71057744:1238-1433 71058602:1434-1462 71058739:1463-1847 71060552:1848-1871 71060652:1872-1919 71060880:1920-1945 71089400:1946-2512 71092575:2513-2544 71092702:2545-2831 71119641:2832-2857 71093998:2858-2953] -1-1 791	312.06	41.72	3	0	29	91							791	89.6817	5.18604
comp33557_c0_seq4_6	[118 - 2514] len=3207 path=[71052808:0-50 71119286:51-75 71053124:76-815 71056061:816-861 71056255:862-1235 71057736:1236-1237 71057744:1238-1433 71058602:1434-1462 71058739:1463-1847 71060552:1848-1871 71060652:1872-1919 71060880:1920-1945 71120064:1946-2275 71099213:2276-2277 71062408:2278-2565 71115171:2566-2578 71064226:2579-3206] -1-1 799	311.526	39.8	3	0	28	93							799	90.7043	5.26221
comp34292_c0_seq1_10	[2056 - 455] (REVERSE SENSE) len=2235 path=[76309197:0-912 76332288:913-932 76313732:933-2057 76319306:2058-2088 76319468:2089-2234] -1-1 534	311.314	55.62	2	28	28	85	0.878924	39	15.1789	1.1408	39	13.8638	534	57.5809	7.48877
comp37833_c0_seq1_15	[2926 - 554] (REVERSE SENSE) len=2992 path=[112352722:0-2991] -1-1 791	310.025	48.93	2	34	34	87	1.00381	45	9.24572	0.997504	45	10.9146	791	89.1369	6.30322
comp25647_c1_seq1_6	[878 - 258] (REVERSE SENSE) len=934 path=[33275805:0-415 33290726:416-434 33277465:435-476 33288981:477-542 33277943:543-933] -1-1 207	309.992	39.61	3	3	6	91	0.843321	1		1.18165	1		207	22.3545	5.2876
comp34223_c0_seq2_10	[1908 - 3587] len=4035 path=[75787999:0-993 75794207:994-1158 75795213:1159-1327 75796063:1328-1374 75796330:1375-1586 75797450:1587-1594 75797496:1595-1824 75842630:1825-1868 75799220:1869-3565 75845904:3566-3566 75845905:3567-3567 75809271:3568-3569 75809275:3570-4034] -1-1 560	309.939	45.89	2	21	21	77	0.877662	29	6.68066	1.14225	29	6.07446	560	63.3021	5.47803
comp30583_c0_seq1_1	[88 - 819] len=907 path=[53723943:0-100 53724512:101-102 53724518:103-557 53727221:558-563 53727262:564-862 53735126:863-863 53728860:864-906] -1-1 244	309.208	59.02	10	9	18	98	1.5501	30	8.48624	0.370665	30	44.9627	244	28.5847	9.87646
comp31263_c0_seq1_11	[2010 - 400] (REVERSE SENSE) len=2126 path=[57331561:0-135 57332494:136-152 57332626:153-277 57333396:278-280 57333420:281-1055 57338107:1056-1074 57338239:1075-2125] -1-1 537	309.179	42.46	3	23	25	100	1.21093	50	11.079	0.759836	50	21.3008	537	61.3489	4.89404
comp25454_c0_seq3_1	[94 - 453] len=453 path=[32665194:0-191 32660272:192-235 32674343:236-247 32661081:248-398 32662184:399-452] -1-1 120	308.36	74.17	13	1	7	105	1.03525	5	0.927628	0.961428	5	1.13818	120	13.4412	6.13818
comp37674_c0_seq1_3	[174 - 956] len=1322 path=[111903280:0-1321] -1-1 261	308.316	60.54	4	9	15	95	0.969433	17	6.76402	1.03695	17	6.92929	261	29.3808	4.85596
comp34635_c0_seq1_13	[1762 - 410] (REVERSE SENSE) len=2001 path=[78961693:0-405 78963772:406-504 78964329:505-589 78964878:590-639 78971986:640-643 78965154:644-729 78965491:730-733 78965522:734-834 78966065:835-841 78966106:842-876 78966280:877-940 78966684:941-996 78966991:997-1099 78967540:1100-1167 78967840:1168-1249 78968150:1250-1417 78969043:1418-1464 78969305:1465-1471 78969349:1472-1853 78984408:1854-1874 78…	308.259	46.12	8	3	17	91	0.539392	2	18.3408	1.52383	2	7.41343	451	49.6253	5.021
comp29525_c0_seq5_1	[131 - 583] len=1160 path=[48624681:0-366 48600683:367-395 48609079:396-420 48600886:421-449 48648045:450-450 48609304:451-459 48609348:460-579 48609948:580-627 48610159:628-660 48598149:661-684 48658520:685-1159] -1-1 151	308.232	31.79	6	2	5	98	1.57924	50	7.40725	0.337209	50	48.7018	151	15.924	10.6675
comp30648_c0_seq5_2	[82 - 1158] len=1721 path=[54106824:0-248 54082028:249-286 54117377:287-365 54082666:366-403 54082932:404-575 54083854:576-637 54084148:638-797 54085049:798-826 54102928:827-1073 54123049:1074-1106 54086769:1107-1167 54087103:1168-1168 54087105:1169-1720] -1-1 359	305.245	59.33	1	0	19	82							359	40.6344	6.41748
comp27629_c0_seq1_7	[295 - 2964] len=3540 path=[40393610:0-3539] -1-1 890	304.129	43.15	1	33	33	89	0.875488	58	13.2526	1.14474	58	11.2504	890	98.0061	5.31299
comp33648_c0_seq14_8	[1381 - 365] (REVERSE SENSE) len=1579 path=[71729956:0-496 71656262:497-522 71719905:523-850 71658022:851-882 71727800:883-1249 71660394:1250-1257 71793899:1258-1278 71742231:1279-1347 71742547:1348-1573 71794033:1574-1578] -1-1 339	303.476	58.41	10	0	20	93							339	37.0327	4.98291
comp37747_c0_seq1_10	[1808 - 369] (REVERSE SENSE) len=1938 path=[112134985:0-1937] -1-1 480	303.359	62.08	3	12	23	77	1.10748	9	13.5185	0.878548	9	22.1853	480	53.0963	5.71924
comp33648_c0_seq17_7	[1360 - 350] (REVERSE SENSE) len=1558 path=[71653677:0-436 71656004:437-439 71656021:440-460 71793575:461-473 71793588:474-474 71656243:475-475 71656262:476-501 71719905:502-829 71658022:830-861 71727800:862-1228 71660394:1229-1236 71793899:1237-1257 71742231:1258-1326 71742547:1327-1552 71794033:1553-1557] -1-1 337	303.137	58.16	10	0	20	91							337	36.9187	4.94482
comp27452_c0_seq2_11	[2036 - 474] (REVERSE SENSE) len=2181 path=[39683682:0-316 39740732:317-317 39685403:318-372 39685739:373-373 39685741:374-692 39687477:693-721 39711991:722-799 39688176:800-844 39688343:845-1019 39689480:1020-1051 39689708:1052-1196 39690789:1197-1222 39690941:1223-2180] -1-1 521	302.378	54.13	2	0	22	99							521	57.54	7.72314
comp32952_c0_seq8_5	[1191 - 487] (REVERSE SENSE) len=1192 path=[67174132:0-672 67226709:673-725 67177653:726-873 67178463:874-899 67178619:900-1023 67179250:1024-1052 67190095:1053-1191] -1-1 235	302.318	48.94	3	2	10	85	0.0020427	5	2983.32	2.14697	5	0.133891	235	26.4344	4.91943
comp34585_c3_seq1_3	[70 - 828] len=1213 path=[78543469:0-1212] -1-1 253	302.02	58.1	4	11	15	75	1.12875	23	11.3901	0.854133	23	17.257	253	27.2122	5.73193
comp31406_c0_seq1_2	[256 - 1518] len=1939 path=[58112477:0-991 58117941:992-1003 58118006:1004-1938] -1-1 421	301.562	42.76	2	13	16	89	1.00539	40	13.6531	0.99569	40	15.9063	421	47.9556	6.66846
comp34159_c0_seq2_5	[4 - 2244] len=2496 path=[75402035:0-209 75348886:210-235 75348999:236-405 75349887:406-445 75350088:446-479 75350283:480-508 75350418:509-545 75350630:546-1116 75400734:1117-1127 75353358:1128-1238 75354034:1239-1276 75354243:1277-1331 75354543:1332-1372 75354747:1373-1601 75355838:1602-1627 75394835:1628-1913 75357583:1914-1939 75357736:1940-2154 75410502:2155-2155 75358970:2156-2159 75410506:2…	301.258	42.03	2	0	30	81							747	83.1909	6.94678
comp32879_c0_seq1_8	[1731 - 658] (REVERSE SENSE) len=1998 path=[66724155:0-580 66726864:581-588 66726891:589-767 66744043:768-771 66727703:772-1070 66744328:1071-1076 66729544:1077-1358 66730867:1359-1364 66730910:1365-1757 66733143:1758-1770 66733209:1771-1997] -1-1 358	301.08	72.07	1	16	19	87	0.54564	41	30.2345	1.52323	41	14.1744	358	39.2008	6.29053
comp37590_c1_seq3_15	[7121 - 4530] (REVERSE SENSE) len=7242 path=[110506365:0-19 110506477:20-106 110509175:107-149 110509449:150-192 110509743:193-920 110572821:921-944 110514600:945-1969 110602370:1970-1973 110521192:1974-2246 110523072:2247-2267 110523193:2268-2587 110570441:2588-2590 110524999:2591-2861 110526284:2862-2878 110526343:2879-2927 110526537:2928-2932 110526552:2933-2994 110526797:2995-3033 110526916:3…	300.437	39.35	4	28	32	87	0.756335	49	18.4854	1.28146	49	12.8745	864	97.3946	5.60498
comp20823_c0_seq1_13	[3014 - 1560] (REVERSE SENSE) len=3390 path=[20813638:0-3146 20830038:3147-3167 20830127:3168-3389] -1-1 485	299.872	51.75	3	19	23	96	0.798882	37	13.4872	1.23264	37	10.5631	485	53.4373	5.77002
comp23299_c0_seq1_4	[267 - 1871] len=2772 path=[26408874:0-239 26410364:240-260 26410455:261-2771] -1-1 535	299.432	39.81	1	15	20	84	1.05686	24	8.44435	0.936347	24	10.4219	535	58.0068	7.69385
comp34658_c1_seq2_2	[98 - 949] len=1388 path=[79128048:0-84 79128650:85-87 79128660:88-693 79123402:694-717 79159623:718-1058 79125721:1059-1061 79125731:1062-1171 79157575:1172-1173 79126462:1174-1201 79126666:1202-1211 79126776:1212-1387] -1-1 284	298.895	30.28	1	0	7	78							284	30.3779	9.02686
comp26547_c0_seq1_6	[1234 - 281] (REVERSE SENSE) len=1565 path=[36383724:0-1292 36392281:1293-1298 36392306:1299-1564] -1-1 318	298.706	58.18	1	11	12	68	0.776964	32	10.5229	1.25779	32	7.01903	318	34.4178	6.45557
comp37065_c3_seq5_6	[271 - 3432] len=3747 path=[102748419:0-243 102749929:244-1027 102754673:1028-1522 102881526:1523-1542 102756928:1543-1824 102758544:1825-1829 102758567:1830-1987 102759710:1988-2009 102908381:2010-2053 102908406:2054-2064 102760248:2065-2546 102763522:2547-2551 102763552:2552-2765 102868425:2766-2775 102765184:2776-2898 102766079:2899-2903 102766140:2904-3178 102767813:3179-3200 102908733:3201-3…	298.384	36.05	4	1	35	90	0.940809	3	0.263428	1.06979	3	0.266301	1054	120.171	6.39209
comp37687_c0_seq1_5	[1175 - 234] (REVERSE SENSE) len=1305 path=[111942897:0-1304] -1-1 314	298.194	34.08	1	14	16	122	1.19931	68	16.3468	0.773132	68	29.0498	314	32.1803	10.5796
comp20732_c0_seq1_7	[1204 - 239] (REVERSE SENSE) len=1437 path=[20645664:0-228 20654654:229-229 20646951:230-1212 20652975:1213-1436] -1-1 322	297.459	39.44	1	10	10	71	1.10373	35	14.1375	0.882846	35	18.2505	322	34.5291	5.37646
comp24614_c0_seq1_3	[182 - 724] len=968 path=[30059309:0-887 30064067:888-891 30064089:892-967] -1-1 181	296.825	46.96	12	3	8	77	1.04873	3	1.21518	0.945962	3	1.5604	181	20.6377	6.94678
comp37065_c3_seq2_5	[387 - 3521] len=3836 path=[102748419:0-243 102876736:244-359 102749929:360-1143 102754673:1144-1638 102756843:1639-1658 102756928:1659-1940 102871884:1941-1945 102758567:1946-2103 102759710:2104-2125 102908381:2126-2169 102908406:2170-2180 102760248:2181-2662 102763522:2663-2667 102763552:2668-2881 102765115:2882-2891 102765184:2892-3014 102766079:3015-3019 102766140:3020-3294 102767813:3295-331…	295.861	35.98	8	1	35	89	0.755186	4	3.94063	1.28247	4	2.63729	1045	119.018	6.27783
comp36633_c0_seq6_14	[4283 - 3210] (REVERSE SENSE) len=4664 path=[97559349:0-343 97668061:344-367 97561683:368-2107 97572924:2108-2111 97572942:2112-2136 97573141:2137-2704 97677201:2705-2706 97576707:2707-2756 97678731:2757-2761 97576989:2762-2801 97679367:2802-2832 97577467:2833-2860 97577652:2861-2861 97577655:2862-2922 97683024:2923-2938 97662687:2939-3063 97623248:3064-3080 97623346:3081-3470 97599518:3471-3541 …	295.782	38.27	5	10	12	74	0.806467	22	58.8891	1.22128	22	54.0193	358	37.8166	7.6499
comp27452_c0_seq3_7	[2081 - 474] (REVERSE SENSE) len=2300 path=[39683682:0-316 39740732:317-317 39685403:318-372 39685739:373-373 39685741:374-692 39687477:693-721 39687643:722-799 39688176:800-844 39688343:845-1019 39689480:1020-1051 39689708:1052-1196 39690789:1197-1222 39730957:1223-1960 39735589:1961-1963 39735603:1964-2299] -1-1 536	295.406	44.59	2	4	20	96	0.927842	2	7.49058	1.08198	2	7.37036	536	58.847	8.47021
comp30746_c0_seq1_7	[1587 - 406] (REVERSE SENSE) len=1750 path=[54608494:0-1085 54614748:1086-1090 54614772:1091-1544 54622134:1545-1549 54617414:1550-1639 54622583:1640-1663 54618031:1664-1749] -1-1 394	294.982	55.33	4	21	21	96	1.0695	51	14.399	0.922129	51	20.8913	394	43.9162	8.01611
comp35207_c1_seq4_6	[917 - 2185] len=2516 path=[83652578:0-526 83565571:527-550 83655994:551-581 83707213:582-631 83634944:632-817 83607339:818-824 83707385:825-841 83707402:842-848 83707409:849-2221 83614832:2222-2238 83614921:2239-2515] -1-1 423	294.672	65.25	7	23	24	92	0.891423	39	9.80725	1.12646	39	9.28636	423	47.3795	5.09717
comp21474_c0_seq1_2	[158 - 937] len=1897 path=[22192751:0-1896] -1-1 260	294.284	55	1	11	11	76	1.49207	49	13.9217	0.437249	49	68.7476	260	28.1391	8.49951
comp31463_c0_seq1_9	[2144 - 588] (REVERSE SENSE) len=2319 path=[58394993:0-215 58425616:216-217 58396001:218-371 58396794:372-374 58396819:375-1952 58405173:1953-2318] -1-1 519	293.991	45.86	2	21	21	93	0.925282	62	9.72379	1.08755	62	9.40069	519	56.9515	8.82178
comp34159_c0_seq1_4	[4 - 2244] len=2599 path=[75402035:0-209 75348886:210-235 75348999:236-405 75349887:406-445 75350088:446-479 75350283:480-508 75350418:509-545 75350630:546-1116 75353313:1117-1127 75353358:1128-1238 75354034:1239-1276 75354243:1277-1331 75354543:1332-1372 75382773:1373-1601 75355838:1602-1627 75355960:1628-1913 75357583:1914-1939 75357736:1940-2154 75410502:2155-2155 75392263:2156-2159 75410506:2…	292.863	44.98	3	3	31	80	0.98113	5	11.0843	1.02352	5	11.309	747	83.3329	6.84424
comp30648_c0_seq2_2	[236 - 1312] len=1875 path=[54079981:0-402 54082028:403-440 54082231:441-519 54082666:520-557 54115273:558-729 54083854:730-791 54084148:792-951 54085049:952-980 54102928:981-1227 54123049:1228-1260 54086769:1261-1321 54087103:1322-1322 54087105:1323-1874] -1-1 359	292.744	60.45	2	0	18	77							359	40.4883	6.66846
comp30400_c0_seq1_3	[45 - 1313] len=1664 path=[52824234:0-117 52824841:118-129 52824896:130-1460 52843974:1461-1463 52831458:1464-1663] -1-1 423	292.735	36.64	1	15	15	86	0.994603	48	11.7954	1.00806	48	14.6186	423	46.7578	8.14795
comp26697_c0_seq1_3	[220 - 1551] len=2190 path=[36868538:0-2189] -1-1 444	292.597	55.41	3	16	22	85	0.998734	32	14.2303	1.00321	32	15.6788	444	49.8201	5.64307
comp36579_c0_seq5_4	[226 - 3072] len=3722 path=[97081764:0-94 96980909:95-138 97106300:139-154 96981254:155-577 96983834:578-602 96983999:603-631 97099150:632-659 97136815:660-688 97065364:689-763 97065875:764-782 97065967:783-851 97107874:852-869 97136977:870-880 97057592:881-1412 96988990:1413-1438 97137126:1439-1574 96990020:1575-1603 96990169:1604-1646 96990404:1647-1658 97045698:1659-2033 96992950:2034-2071 970…	290.743	43.94	2	0	37	84							949	106.101	5.73193
comp21299_c0_seq1_8	[171 - 3473] len=3852 path=[21776672:0-3851] -1-1 1101	290.568	32.79	1	32	32	94	0.928011	54	18.1062	1.08439	54	18.9247	1101	118.905	5.68115
comp36326_c0_seq1_1	[77 - 709] len=979 path=[94111807:0-41 94123737:42-80 94112246:81-81 94112255:82-171 94112779:172-178 94112799:179-428 94131379:429-431 94114401:432-460 94122805:461-482 94114710:483-520 94131428:521-524 94114931:525-555 94131448:556-558 94131451:559-560 94115176:561-569 94115238:570-598 94131476:599-621 94115565:622-645 94125666:646-671 94115923:672-726 94131529:727-730 94125062:731-736 94125111…	290.25	41.23	1	10	10	100	1.58764	83	17.9116	0.327583	83	139.693	211	23.1378	5.13525
comp21164_c1_seq1_5	[705 - 1] (REVERSE SENSE) len=718 path=[21515338:0-717] -1-1 235	290.129	48.94	2	1	8	72	0.852469	1		1.17116	1		235	26.4363	5.13525
comp30648_c0_seq1_2	[236 - 1312] len=1548 path=[54079981:0-402 54082028:403-440 54117377:441-519 54082666:520-557 54082932:558-729 54083854:730-791 54084148:792-951 54085049:952-980 54085207:981-1227 54123049:1228-1260 54110043:1261-1329 54120003:1330-1339 54110546:1340-1547] -1-1 359	289.043	54.87	1	3	18	78	1.19164	5	1.1234	0.781979	5	1.94424	359	40.5713	6.17627
comp27972_c0_seq1_4	[1228 - 173] (REVERSE SENSE) len=1293 path=[41723746:0-753 41727488:754-771 41727555:772-1292] -1-1 352	288.549	38.35	1	9	9	66	1.55883	20	19.7916	0.359265	20	122.503	352	38.0289	6.52197
comp27858_c2_seq3_1	[330 - 1304] len=1306 path=[41270946:0-376 41272785:377-401 41272967:402-1269 41277122:1270-1305] -1-1 325	288.375	54.46	3	7	15	81	0.372405	8	105.995	1.67407	8	29.4707	325	35.9764	7.35693
comp37720_c0_seq1_7	[1618 - 389] (REVERSE SENSE) len=1897 path=[112046790:0-1896] -1-1 410	287.806	51.95	2	14	24	82	1.11991	26	8.57463	0.864247	26	12.2644	410	46.1706	6.94678
comp27452_c0_seq4_11	[1986 - 424] (REVERSE SENSE) len=2131 path=[39715264:0-209 39744474:210-225 39716538:226-268 39745356:269-269 39745357:270-271 39741401:272-286 39716922:287-320 39742056:321-330 39717096:331-642 39687477:643-671 39711991:672-749 39688176:750-794 39688343:795-969 39689480:970-1001 39689708:1002-1146 39690789:1147-1172 39690941:1173-2130] -1-1 521	287.454	54.13	2	1	22	96							521	57.4958	7.72314
comp28313_c0_seq1_10	[2169 - 622] (REVERSE SENSE) len=2381 path=[43168301:0-477 43196943:478-480 43171408:481-2380] -1-1 516	287.284	43.8	1	20	22	84	1.09612	63	9.12727	0.891578	63	12.9267	516	57.271	6.771
comp36716_c0_seq3_6	[216 - 3503] len=3883 path=[98502983:0-193 98520708:194-197 98503927:198-286 98517327:287-306 98504500:307-604 98440770:605-633 98488203:634-796 98516631:797-819 98489186:820-1036 98443164:1037-1083 98443350:1084-1334 98444816:1335-1359 98522278:1360-1375 98445027:1376-1399 98492101:1400-1532 98445895:1533-1560 98493161:1561-1615 98522394:1616-1640 98446330:1641-1686 98446498:1687-1693 98446525:1…	286.416	31.66	1	5	31	86	0.944464	10	18.131	1.06557	10	19.8076	1096	121.236	5.08447
comp32660_c0_seq1_4	[91 - 2157] len=2667 path=[65452314:0-46 65452616:47-1114 65458941:1115-1130 65459063:1131-2384 65466038:2385-2386 65466069:2387-2666] -1-1 689	286.347	45.28	1	27	27	80	1.21806	39	5.01435	0.751657	39	9.35322	689	74.655	8.14795
comp28406_c0_seq1_3	[35 - 1015] len=1698 path=[43553696:0-146 43554324:147-156 43554372:157-1243 43560788:1244-1245 43560809:1246-1697] -1-1 327	284.999	60.24	2	17	17	77	1.18702	38	11.5361	0.786804	38	20.0723	327	35.7473	8.95361
comp35810_c1_seq1_15	[2566 - 1139] (REVERSE SENSE) len=2716 path=[88959665:0-106 88960297:107-2512 88974814:2513-2537 88989272:2538-2542 88974954:2543-2611 88975330:2612-2612 88975332:2613-2715] -1-1 476	284.897	60.71	1	22	22	79	1.06318	46	12.6184	0.929338	46	17.6018	476	51.4343	5.63037
comp34732_c0_seq8_8	[1785 - 490] (REVERSE SENSE) len=1931 path=[79694256:0-1459 79701390:1460-1469 79701461:1470-1732 79702648:1733-1733 79702656:1734-1736 79702656:1737-1739 79702656:1740-1742 79846829:1743-1763 79751345:1764-1930] -1-1 432	283.569	67.13	3	21	23	77	1.18119	36	7.34131	0.793957	36	13.1629	432	48.1065	6.17627
comp33648_c0_seq22_7	[1374 - 364] (REVERSE SENSE) len=1567 path=[71758031:0-347 71792713:348-348 71759747:349-450 71787080:451-474 71793575:475-487 71793588:488-488 71741033:489-681 71699577:682-712 71761353:713-774 71657737:775-806 71762181:807-828 71700428:829-866 71763981:867-996 71701290:997-1025 71765860:1026-1140 71659781:1141-1172 71793868:1173-1178 71714221:1179-1533 71662096:1534-1566] -1-1 337	283.449	47.77	8	0	18	89							337	36.9166	4.90674
comp36579_c0_seq2_4	[226 - 3072] len=3425 path=[97081764:0-94 96980909:95-138 97106300:139-154 96981254:155-577 97100541:578-602 96983999:603-631 96984193:632-659 97136815:660-688 96984504:689-851 97136956:852-869 97136977:870-880 97057592:881-1412 96988990:1413-1438 97137126:1439-1574 96990020:1575-1603 96990169:1604-1646 96990404:1647-1658 97045698:1659-2033 96992950:2034-2071 97061301:2072-2127 96993736:2128-2158…	281.775	42.78	2	0	36	82							949	106.086	5.73193
comp15933_c0_seq1_2	[486 - 1] (REVERSE SENSE) len=548 path=[13238710:0-547] -1-1 162	281.669	58.64	3	5	12	90	1.31985	8	10.8095	0.633846	8	27.9771	162	18.4943	5.49072
comp30732_c0_seq2_5	[1829 - 345] (REVERSE SENSE) len=1842 path=[54546603:0-372 54548763:373-1841] -1-1 495	281.38	42.63	3	15	19	92	1.05478	33	9.20613	0.93902	33	12.7999	495	54.2688	7.41553
comp34250_c0_seq1_14	[3721 - 1421] (REVERSE SENSE) len=3890 path=[76011584:0-535 76081101:536-546 76014221:547-570 76014381:571-671 76015025:672-700 76080923:701-703 76015175:704-790 76037309:791-808 76015719:809-848 76015868:849-938 76016362:939-1090 76027339:1091-1113 76017322:1114-1244 75983816:1245-1363 76025834:1364-1386 75984545:1387-1522 75985255:1523-2193 75988813:2194-2683 75991149:2684-2711 76037873:2712-29…	280.171	26.86	2	3	20	92	0.439428	8	91.5966	1.64087	8	18.5492	767	80.1677	5.33838
comp27951_c0_seq20_10	[2312 - 438] (REVERSE SENSE) len=2515 path=[41645682:0-162 41662646:163-163 41646524:164-791 41650405:792-827 41650525:828-1099 41652321:1100-1129 41652475:1130-1864 41657107:1865-2514] -1-1 625	280.048	39.84	13	16	21	84	0.848078	28	19.7276	1.1756	28	15.8631	625	70.9495	6.53662
comp34658_c1_seq4_2	[98 - 976] len=1056 path=[79128048:0-84 79128650:85-87 79128660:88-693 79123402:694-717 79132578:718-1055] -1-1 293	279.354	30.03	1	1	7	69	1.25528	1		0.708951	1		293	31.2292	9.01221
comp29426_c0_seq2_6	[1730 - 921] (REVERSE SENSE) len=1865 path=[48126535:0-804 48130545:805-805 48130553:806-983 48131371:984-1012 48131530:1013-1106 48156547:1107-1126 48135914:1127-1127 48132097:1128-1195 48132747:1196-1261 48133017:1262-1403 48133752:1404-1429 48133854:1430-1607 48134658:1608-1648 48134878:1649-1750 48135373:1751-1864] -1-1 270	278.612	54.44	2	0	17	78							270	29.7541	10.3159
comp25352_c0_seq1_5	[455 - 2755] len=3170 path=[32349233:0-1436 32369900:1437-1458 32358906:1459-3169] -1-1 767	278.47	34.42	1	18	18	71	1.11315	34	9.7232	0.87199	34	13.7421	767	80.3592	6.62451
comp33823_c5_seq8_5	[2 - 1912] len=1982 path=[72946230:0-516 72949122:517-548 73029392:549-672 72966376:673-699 73084607:700-768 72926410:769-1075 73084663:1076-1100 72928219:1101-1981] -1-1 637	278.345	35.95	3	1	20	70	1.12919	1		0.853629	1		637	70.9502	8.51416
comp36579_c0_seq3_4	[226 - 3075] len=3506 path=[97081764:0-94 96980909:95-138 97106300:139-154 96981254:155-577 97100541:578-602 96983999:603-631 96984193:632-659 97136815:660-688 96984504:689-851 97136956:852-869 97136977:870-880 97057592:881-1412 96988990:1413-1438 97137126:1439-1574 96990020:1575-1603 96990169:1604-1646 96990404:1647-1658 97045698:1659-2033 96992950:2034-2071 96993251:2072-2127 96993736:2128-2158…	277.641	43.68	2	0	36	76							950	106.156	5.84619
comp36026_c0_seq6_12	[3219 - 265] (REVERSE SENSE) len=3265 path=[91078579:0-227 91079778:228-245 91079836:246-449 91080829:450-456 91080874:457-540 91040244:541-638 91040896:639-671 91041122:672-690 91041247:691-754 91153780:755-3264] -1-1 985	277.112	35.53	8	33	33	91	1.01322	74	10.4627	0.986667	74	12.278	985	109.963	6.96143
comp33063_c0_seq1_2	[584 - 1474] len=1753 path=[67882818:0-114 67919470:115-138 67883826:139-586 67920969:587-587 67886946:588-1166 67890712:1167-1179 67890804:1180-1529 67893343:1530-1538 67893426:1539-1640 67894102:1641-1642 67894108:1643-1752] -1-1 297	276.505	51.85	8	13	15	76	1.08942	29	5.37021	0.899262	29	7.16021	297	32.5658	5.8208
comp29426_c0_seq3_7	[1730 - 921] (REVERSE SENSE) len=1862 path=[48126535:0-804 48130545:805-805 48130553:806-983 48131371:984-1012 48131530:1013-1106 48156547:1107-1126 48135914:1127-1127 48132097:1128-1195 48132747:1196-1261 48149357:1262-1403 48133752:1404-1429 48150956:1430-1607 48134658:1608-1648 48154172:1649-1861] -1-1 270	276.48	54.44	2	1	17	77	1.24918	2	5.54803	0.712934	2	11.1726	270	29.7541	10.3159
comp29293_c0_seq2_7	[1112 - 492] (REVERSE SENSE) len=1221 path=[47465309:0-355 47492247:356-366 47467112:367-471 47467687:472-473 47467691:474-797 47469796:798-823 47469957:824-965 47493688:966-997 47470906:998-1016 47470984:1017-1045 47471170:1046-1094 47471411:1095-1120 47487082:1121-1220] -1-1 207	276.285	45.41	4	4	10	83	1.20699	16	34.8552	0.764344	16	77.8239	207	23.962	11.0337
comp35005_c0_seq1_13	[2807 - 384] (REVERSE SENSE) len=3001 path=[81883690:0-171 81884399:172-209 81884551:210-301 81898670:302-354 81885212:355-379 81898104:380-416 81885566:417-458 81885824:459-571 81886427:572-584 81886513:585-1459 81890187:1460-1463 81890195:1464-2788 81896208:2789-2860 81896576:2861-3000] -1-1 808	275.958	50	2	30	35	86	1.05037	40	13.8843	0.944071	40	17.9663	808	91.8029	5.8335
comp29366_c0_seq1_2	[153 - 830] len=1698 path=[47825023:0-141 47836371:142-148 47825994:149-833 47830030:834-834 47830034:835-916 47837474:917-939 47830731:940-1697] -1-1 226	275.862	67.26	2	10	12	86	1.03281	41	6.37365	0.964219	41	8.23386	226	24.7324	4.76709
comp32517_c0_seq1_3	[162 - 1322] len=1518 path=[64559516:0-718 64603440:719-743 64603465:744-1018 64565881:1019-1033 64565973:1034-1218 64567162:1219-1222 64567191:1223-1275 64567488:1276-1361 64568032:1362-1369 64568109:1370-1517] -1-1 387	275.278	36.18	2	1	12	88	0.901648	5	37.6315	1.11473	5	31.7777	387	41.7159	5.97314
comp32501_c0_seq1_12	[2497 - 1088] (REVERSE SENSE) len=2663 path=[64450484:0-240 64451732:241-502 64465007:503-520 64453015:521-547 64465662:548-565 64453297:566-1089 64469353:1090-1090 64456409:1091-2031 64461404:2032-2056 64461524:2057-2451 64463890:2452-2457 64463920:2458-2662] -1-1 470	275.244	49.15	1	16	17	72	0.949527	27	13.9367	1.05979	27	15.8539	470	52.5442	8.95361
comp33868_c0_seq1_7	[1478 - 87] (REVERSE SENSE) len=1950 path=[73307808:0-382 73285599:383-406 73285781:407-898 73289043:899-1949] -1-1 464	274.319	38.58	2	14	14	78	0.847183	39	25.0094	1.17722	39	21.4548	464	50.6351	6.41748
comp33063_c0_seq1_1	[172 - 606] len=1753 path=[67882818:0-114 67919470:115-138 67883826:139-586 67920969:587-587 67886946:588-1166 67890712:1167-1179 67890804:1180-1529 67893343:1530-1538 67893426:1539-1640 67894102:1641-1642 67894108:1643-1752] -1-1 145	274.193	75.17	2	8	9	77	1.03522	30	14.3042	0.961456	30	16.1851	145	15.4922	8.104
comp37986_c0_seq1_2	[125 - 1663] len=1956 path=[112732979:0-1955] -1-1 513	273.953	27.1	1	13	13	74	1.35215	49	20.9138	0.5978	49	60.3326	513	57.8252	5.51611
comp15649_c0_seq1_3	[281 - 1147] len=1538 path=[12664784:0-200 12665818:201-236 12666019:237-1537] -1-1 289	272.104	51.56	1	9	13	79	1.07025	38	7.63015	0.92116	38	10.5591	289	32.3775	5.49072
comp33111_c0_seq2_5	[130 - 2952] len=3414 path=[68152782:0-965 68158398:966-989 68158551:990-1042 68158934:1043-1069 68159141:1070-1844 68240847:1845-1870 68192777:1871-2380 68195841:2381-2393 68195935:2394-3413] -1-1 941	272.089	25.4	2	1	19	83	0.780134	2	21.321	1.23852	2	15.353	941	104.43	5.89697
comp30648_c0_seq8_2	[236 - 1312] len=1548 path=[54079981:0-402 54082028:403-440 54082231:441-519 54082666:520-557 54115273:558-729 54083854:730-791 54104616:792-951 54085049:952-980 54102928:981-1227 54123049:1228-1260 54110043:1261-1329 54110470:1330-1339 54110546:1340-1547] -1-1 359	271.236	60.45	1	1	18	71							359	40.5463	6.41748
comp26016_c0_seq1_3	[188 - 1210] len=1764 path=[34495807:0-1253 34503160:1254-1288 34503375:1289-1415 34504095:1416-1417 34504105:1418-1763] -1-1 341	270.603	48.39	1	14	14	69	1.08148	30	18.8691	0.908277	30	29.756	341	37.6528	5.57959
comp33994_c0_seq3_3	[867 - 412] (REVERSE SENSE) len=982 path=[74160583:0-290 74196415:291-305 74161960:306-438 74162638:439-467 74206393:468-476 74206402:477-488 74206414:489-495 74206421:496-506 74162937:507-513 74162989:514-522 74163041:523-543 74206471:544-549 74206477:550-553 74163202:554-554 74163204:555-582 74163362:583-608 74163518:609-612 74163534:613-636 74206546:637-712 74206602:713-713 74206603:714-718 74…	270.278	67.76	5	0	12	105							152	16.5632	10.0522
comp33994_c0_seq5_4	[995 - 540] (REVERSE SENSE) len=1110 path=[74180615:0-397 74195823:398-414 74182874:415-521 74191212:522-527 74183590:528-566 74162638:567-595 74175741:596-605 74175789:606-623 74206438:624-640 74193333:641-641 74162989:642-650 74174197:651-671 74206471:672-677 74206477:678-681 74206481:682-682 74163204:683-710 74163362:711-736 74163518:737-740 74163534:741-764 74206546:765-840 74206602:841-841 7…	269.987	67.76	5	1	12	104	1.31219	1		0.643655	1		152	16.5632	10.0522
comp27688_c0_seq1_4	[197 - 913] len=1755 path=[40608223:0-1754] -1-1 239	269.871	65.69	2	9	16	91	1.22708	11	24.2964	0.74131	11	43.0368	239	26.6552	9.34912
comp36716_c0_seq1_5	[212 - 3499] len=3879 path=[98502983:0-193 98503927:194-282 98517327:283-302 98504500:303-600 98440770:601-629 98488203:630-792 98489042:793-815 98489186:816-1032 98443164:1033-1079 98443350:1080-1330 98444816:1331-1355 98522278:1356-1371 98445027:1372-1395 98492101:1396-1528 98445895:1529-1556 98493161:1557-1611 98522394:1612-1636 98446330:1637-1682 98446498:1683-1689 98446525:1690-1718 98446630…	269.44	33.12	1	6	32	82	0.938104	4	11.8176	1.07289	4	14.0447	1096	121.457	5.17334
comp36579_c0_seq4_4	[226 - 3072] len=3602 path=[97081764:0-94 96980909:95-138 97106300:139-154 96981254:155-577 97100541:578-602 96983999:603-631 96984193:632-659 97136815:660-688 96984504:689-851 97136956:852-869 97136977:870-880 96985684:881-1412 96988990:1413-1438 97052112:1439-1574 96990020:1575-1603 97061797:1604-1643 97061974:1644-1646 96990404:1647-1658 97045698:1659-2033 96992950:2034-2071 97061301:2072-2127…	268.806	40.57	3	0	34	77							949	106.127	5.8335
comp36579_c0_seq1_4	[226 - 3075] len=3506 path=[97081764:0-94 96980909:95-138 97106300:139-154 96981254:155-577 97100541:578-602 96983999:603-631 96984193:632-659 97136815:660-688 97065364:689-763 97106908:764-782 97065967:783-851 97107874:852-869 97136977:870-880 96985684:881-1412 96988990:1413-1438 97052112:1439-1574 96990020:1575-1603 97061797:1604-1643 97061974:1644-1646 96990404:1647-1658 96990465:1659-2033 969…	268.244	42.11	2	2	35	72	0.791574	4	7.45234	1.24101	4	5.91987	950	106.271	5.96045
comp35862_c0_seq1_10	[2317 - 920] (REVERSE SENSE) len=2610 path=[89485291:0-771 89490775:772-2609] -1-1 466	266.622	38.2	1	16	16	104	0.426688	72	91.3371	1.65968	72	26.4217	466	51.3878	6.3667
comp34797_c0_seq1_4	[1376 - 177] (REVERSE SENSE) len=1565 path=[80228226:0-46 80228549:47-137 80229186:138-169 80229406:170-1434 80237400:1435-1564] -1-1 400	266.255	51.25	3	15	18	77	0.962649	26	11.309	1.04466	26	11.0949	400	44.9156	8.104
comp35587_c0_seq1_12	[2048 - 1107] (REVERSE SENSE) len=2287 path=[86890675:0-236 86923400:237-264 86892034:265-315 86892306:316-351 86892525:352-615 86918024:616-619 86893764:620-1120 86923950:1121-1121 86923951:1122-1124 86896345:1125-1126 86896349:1127-1537 86898720:1538-1541 86898754:1542-1771 86920992:1772-1780 86899998:1781-2286] -1-1 314	265.794	43.63	1	12	12	72	1.04307	34	11.5265	0.952438	34	13.6416	314	34.6925	7.6499
comp31119_c0_seq1_4	[958 - 308] (REVERSE SENSE) len=1144 path=[56575215:0-159 56582872:160-174 56576013:175-221 56576237:222-299 56576594:300-511 56577733:512-727 56578823:728-729 56578828:730-770 56586420:771-797 56579197:798-1143] -1-1 217	265.599	23.96	2	5	5	75	1.36454	51	20.2409	0.583585	51	72.8616	217	22.7369	8.77783
comp14951_c0_seq1_2	[267 - 1] (REVERSE SENSE) len=375 path=[11337830:0-374] -1-1 89	265.109	67.42	5	1	7	93							89	10.0104	9.08545
comp35673_c0_seq13_6	[26 - 3049] len=3239 path=[87882340:0-283 87883997:284-395 87884622:396-567 87885474:568-816 87875772:817-845 87921043:846-866 87921064:867-959 87901074:960-1095 87783884:1096-1130 87784093:1131-2347 87790387:2348-3238] -1-1 1008	265.033	23.71	10	0	21	73							1008	113.486	6.34131
comp37742_c0_seq1_11	[2530 - 584] (REVERSE SENSE) len=2691 path=[112111498:0-2690] -1-1 649	264.974	44.22	1	25	26	69	1.06527	39	9.87323	0.926983	39	13.189	649	72.8306	5.75732
comp21120_c0_seq1_5	[1728 - 622] (REVERSE SENSE) len=1872 path=[21426696:0-1871] -1-1 369	264.219	33.6	1	9	9	62	1.01873	36	10.8162	0.980368	36	12.2077	369	39.5153	5.63037
comp29426_c0_seq4_8	[1587 - 778] (REVERSE SENSE) len=1719 path=[48143929:0-840 48131371:841-869 48131530:870-963 48156547:964-983 48135914:984-984 48132097:985-1052 48132747:1053-1118 48133017:1119-1260 48133752:1261-1286 48150956:1287-1464 48134658:1465-1505 48154172:1506-1718] -1-1 270	263.37	54.44	2	2	17	74	0.896531	4	6.38475	1.11894	4	5.84687	270	29.7281	10.3599
comp32111_c1_seq1_12	[1879 - 533] (REVERSE SENSE) len=2173 path=[62067757:0-1575 62078524:1576-1585 62078596:1586-1958 62081149:1959-2172] -1-1 449	263.107	43.21	5	5	16	83	0.9046	14	19.7383	1.11133	14	19.1185	449	49.6515	5.09717
comp31261_c0_seq8_5	[254 - 1699] len=2032 path=[57349923:0-1268 57379046:1269-1275 57324865:1276-1276 57324867:1277-1304 57324971:1305-1630 57326539:1631-1635 57326576:1636-1681 57381101:1682-1713 57381101:1714-1745 57336588:1746-2031] -1-1 482	261.556	50.62	2	0	20	68							482	52.8114	7.81104
comp37767_c0_seq1_9	[2021 - 498] (REVERSE SENSE) len=2312 path=[112191119:0-2311] -1-1 508	261.15	55.31	1	24	24	77	0.867928	39	12.8969	1.15342	39	11.431	508	56.6903	5.43994
comp33592_c0_seq1_2	[446 - 2026] len=2818 path=[71338806:0-1425 71314062:1426-1463 71314290:1464-1545 71277836:1546-1577 71277989:1578-1851 71279422:1852-1889 71279672:1890-2231 71281733:2232-2256 71281894:2257-2817] -1-1 527	260.382	46.49	1	11	23	82	1.05924	17	8.00671	0.933899	17	10.6468	527	57.8673	6.75635
comp25524_c0_seq1_1	[223 - 1002] len=1406 path=[32886846:0-585 32890372:586-1071 32893482:1072-1096 32893668:1097-1209 32907318:1210-1216 32894566:1217-1405] -1-1 260	259.75	49.62	3	8	13	80	1.26569	11	4.57275	0.697001	11	10.0263	260	29.5207	4.83057
comp28692_c0_seq1_5	[1469 - 480] (REVERSE SENSE) len=1596 path=[44789245:0-407 44790976:408-1595] -1-1 330	259.268	58.48	1	11	16	76	1.06804	31	13.3399	0.9238	31	19.8748	330	35.5023	5.36377
comp31149_c0_seq3_5	[1217 - 507] (REVERSE SENSE) len=1412 path=[56716628:0-268 56717960:269-278 56717984:279-345 56718253:346-364 56718314:365-605 56719454:606-631 56719563:632-725 56720069:726-754 56720200:755-941 56721142:942-991 56721379:992-1048 56740378:1049-1055 56721686:1056-1070 56721767:1071-1102 56727893:1103-1240 56728575:1241-1258 56728675:1259-1411] -1-1 237	259.041	48.52	2	4	11	71	1.20221	11	5.58558	0.769845	11	10.5882	237	25.645	5.40186
comp31261_c0_seq1_4	[254 - 1693] len=2022 path=[57349923:0-1268 57356521:1269-1276 57324867:1277-1304 57380880:1305-1310 57327287:1311-1317 57327321:1318-1498 57328435:1499-1509 57381000:1510-1523 57381014:1524-1737 57342278:1738-1765 57342447:1766-2021] -1-1 480	258.689	51.04	2	0	21	72							480	52.8032	6.91748
comp35896_c0_seq1_5	[175 - 2895] len=3397 path=[89790190:0-113 89840685:114-123 89791140:124-226 89791787:227-233 89791823:234-473 89793465:474-499 89793631:500-890 89796208:891-943 89796558:944-977 89796755:978-1018 89797047:1019-1196 89798236:1197-1240 89798490:1241-1250 89798561:1251-1279 89798742:1280-1421 89799601:1422-1504 89839649:1505-1535 89800452:1536-1583 89800718:1584-1612 89800836:1613-1698 89801363:169…	257.852	36.71	4	16	30	80	0.819452	16	5.17238	1.20894	16	3.93665	907	102.735	5.10986
comp31261_c0_seq9_4	[254 - 1693] len=1978 path=[57349923:0-1268 57356521:1269-1276 57324867:1277-1304 57380880:1305-1310 57327287:1311-1317 57327321:1318-1498 57328435:1499-1509 57381000:1510-1523 57328577:1524-1772 57377267:1773-1777 57329931:1778-1977] -1-1 480	257.527	52.29	2	2	21	69	0.922698	3	7.35708	1.09057	3	6.80839	480	52.7891	7.12256
comp35203_c0_seq1_23	[2268 - 664] (REVERSE SENSE) len=4824 path=[83534264:0-2305 83649682:2306-2319 83547385:2320-2326 83547418:2327-2398 83637310:2399-2421 83547857:2422-2569 83633773:2570-2598 83548872:2599-2672 83635048:2673-2706 83549526:2707-2799 83550077:2800-2825 83550229:2826-4300 83646690:4301-4302 83559082:4303-4376 83559430:4377-4402 83559565:4403-4823] -1-1 535	256.901	53.27	1	23	23	70	0.926795	36	10.0895	1.08585	36	9.92985	535	59.217	6.21436
comp24479_c0_seq1_8	[2096 - 516] (REVERSE SENSE) len=2510 path=[29676828:0-2509] -1-1 527	255.759	53.32	1	22	22	66	0.95355	34	20.7571	1.05501	34	18.8493	527	57.1219	6.04932
comp30780_c0_seq1_14	[3515 - 465] (REVERSE SENSE) len=3804 path=[54760063:0-134 54809719:135-138 54760851:139-631 54764080:632-644 54764184:645-3803] -1-1 1017	255.674	40.22	1	37	37	75	0.996042	55	12.3439	1.00641	55	15.4166	1017	111.918	6.63916
comp26795_c0_seq2_3	[82 - 807] len=1259 path=[37276552:0-47 37253112:48-94 37253381:95-1258] -1-1 242	255.549	54.55	3	2	16	82	1.06531	1		0.926935	1		242	28.1587	6.39209
comp29677_c0_seq1_4	[1017 - 301] (REVERSE SENSE) len=1144 path=[49307469:0-126 49291367:127-802 49295282:803-810 49295308:811-859 49295653:860-878 49295805:879-1143] -1-1 239	254.942	56.07	1	15	15	88	0.536953	69	43.3538	1.53319	69	16.3814	239	25.9945	7.50342
comp23153_c0_seq1_3	[14 - 817] len=1024 path=[26012599:0-1023] -1-1 268	253.18	33.96	1	7	9	100	0.451556	38	55.1657	1.63117	38	18.034	268	29.0987	7.37158
comp29410_c2_seq1_3	[141 - 1058] len=1860 path=[48037079:0-1859] -1-1 306	252.854	64.38	12	16	17	82	0.902206	37	44.5193	1.11409	37	40.5421	306	33.6347	8.04541
comp29443_c0_seq1_2	[227 - 1129] len=1647 path=[48200675:0-1009 48206764:1010-1017 48206828:1018-1073 48213553:1074-1093 48207276:1094-1281 48208434:1282-1295 48208533:1296-1646] -1-1 301	252.679	42.19	7	9	11	61	0.0243818	36	1.39493e+06	2.12125	36	1.84749	301	33.1287	5.50342
comp23403_c0_seq2_5	[87 - 2423] len=2803 path=[26709806:0-167 26733808:168-2490 26749300:2491-2802] -1-1 779	252.136	47.88	2	30	30	68	1.04133	36	12.064	0.954399	36	15.2343	779	85.5695	6.50732
comp35062_c0_seq2_9	[2020 - 440] (REVERSE SENSE) len=2296 path=[82350437:0-114 82351203:115-133 82351389:134-801 82354832:802-819 82354988:820-1305 82358148:1306-1320 82358220:1321-1623 82360077:1624-1672 82360390:1673-1703 82389168:1704-2295] -1-1 527	251.545	60.91	1	4	24	69	0.003275	3	96.6839	2.14556	3	0.109508	527	58.2537	6.93213
comp30626_c0_seq1_2	[114 - 839] len=1239 path=[53955005:0-340 53957044:341-399 53957394:400-423 53957529:424-433 53957619:434-1036 53961247:1037-1073 53961429:1074-1238] -1-1 242	250.601	64.88	1	10	10	52	0.154986	17	140.393	1.97148	17	6.96006	242	25.5346	5.41455
comp34321_c0_seq3_8	[168 - 3725] len=3868 path=[76630290:0-1881 76642942:1882-1900 76643064:1901-1983 76643575:1984-2708 76648306:2709-3867] -1-1 1186	248.978	36.85	5	38	38	70	1.24273	44	9.97758	0.723122	44	20.3248	1186	130.403	5.94775
comp26297_c0_seq3_3	[573 - 1] (REVERSE SENSE) len=600 path=[35515716:0-51 35508211:52-78 35499567:79-104 35499690:105-363 35501402:364-392 35501585:393-453 35517904:454-497 35502326:498-546 35502661:547-599] -1-1 191	248.149	63.35	1	2	8	68							191	21.1725	5.21143
comp20577_c0_seq1_3	[346 - 888] len=1245 path=[20316601:0-148 20325210:149-160 20322769:161-176 20322816:177-313 20317321:314-1244] -1-1 181	248.007	46.96	6	3	8	68	0.889131	1		1.12909	1		181	20.5986	7.38623
comp33557_c0_seq2_3	[36 - 2405] len=2869 path=[71111313:0-733 71056061:734-779 71103385:780-1115 71104838:1116-1125 71104898:1126-1348 71058602:1349-1377 71058739:1378-1762 71060552:1763-1786 71060652:1787-1834 71060880:1835-1860 71089400:1861-2427 71115781:2428-2459 71092702:2460-2746 71119641:2747-2772 71093998:2773-2868] -1-1 790	247.492	36.58	3	0	26	74							790	89.7726	5.22412
comp33557_c0_seq7_4	[36 - 2429] len=3122 path=[71111313:0-733 71056061:734-779 71103385:780-1115 71104838:1116-1125 71104898:1126-1348 71058602:1349-1377 71058739:1378-1762 71060552:1763-1786 71060652:1787-1834 71060880:1835-1860 71120064:1861-2190 71062391:2191-2192 71062408:2193-2480 71115171:2481-2493 71064226:2494-3121] -1-1 798	246.959	34.71	3	0	25	76							798	90.8111	5.31299
comp26775_c0_seq1_6	[1439 - 681] (REVERSE SENSE) len=1697 path=[37174721:0-382 37177181:383-406 37177366:407-464 37177632:465-1500 37184209:1501-1520 37184314:1521-1696] -1-1 253	246.872	48.62	1	11	11	62	1.25433	20	5.04894	0.709991	20	10.3645	253	26.6334	8.6167
comp34207_c0_seq1_7	[2460 - 301] (REVERSE SENSE) len=2536 path=[75664771:0-1715 75675457:1716-1739 75675603:1740-2109 75677906:2110-2125 75678013:2126-2189 75678383:2190-2192 75678391:2193-2535] -1-1 720	246.65	33.33	1	18	18	74	1.05838	38	7.21827	0.934883	38	9.45161	720	81.3932	7.18115
comp34772_c0_seq1_13	[2760 - 79] (REVERSE SENSE) len=2972 path=[80047017:0-2971] -1-1 894	246.607	39.82	1	35	35	78	0.905093	52	12.7232	1.11077	52	12.0675	894	98.1593	6.1001
comp36716_c0_seq7_4	[91 - 3126] len=3128 path=[98439377:0-263 98440770:264-292 98440937:293-532 98442339:533-560 98442442:561-695 98443164:696-742 98443350:743-993 98444816:994-1018 98522278:1019-1034 98445027:1035-1058 98492101:1059-1191 98445895:1192-1219 98493161:1220-1274 98522394:1275-1299 98446330:1300-1345 98446498:1346-1352 98446525:1353-1381 98446630:1382-1538 98447272:1539-1579 98522493:1580-1649 98522519:…	246.322	32.11	1	2	30	77							1012	113.121	5.30029
comp35879_c1_seq5_11	[2721 - 490] (REVERSE SENSE) len=2821 path=[89597002:0-64 89597307:65-117 89597544:118-165 89597727:166-231 89597944:232-1480 89603932:1481-1483 89603941:1484-2476 89676937:2477-2500 89609232:2501-2588 89609712:2589-2592 89609740:2593-2616 89672852:2617-2743 89673515:2744-2820] -1-1 744	246.097	37.37	2	20	23	72	1.11662	28	17.0399	0.867892	28	22.9525	744	80.3935	6.93213
comp25940_c0_seq3_7	[1604 - 225] (REVERSE SENSE) len=1745 path=[34233430:0-840 34238501:841-1275 34252864:1276-1603 34243052:1604-1606 34243098:1607-1744] -1-1 460	245.001	47.61	4	20	21	80	1.23791	32	8.68008	0.728872	32	18.6512	460	50.4588	8.07471
comp34430_c0_seq1_15	[3433 - 344] (REVERSE SENSE) len=3470 path=[77400112:0-119 77400845:120-143 77400989:144-3469] -1-1 1030	244.935	27.57	1	26	26	73	0.842984	49	15.7869	1.18204	49	12.8497	1030	112.92	5.8208
comp26928_c0_seq1_9	[2323 - 725] (REVERSE SENSE) len=2706 path=[37708258:0-2705] -1-1 533	244.381	37.9	1	18	18	68	1.28572	32	7.61246	0.674008	32	17.6215	533	57.2345	8.44092
comp33994_c0_seq4_2	[861 - 412] (REVERSE SENSE) len=955 path=[74160583:0-290 74196415:291-305 74161960:306-438 74162638:439-467 74206393:468-476 74206402:477-488 74206414:489-495 74206421:496-506 74189250:507-522 74163041:523-543 74206471:544-549 74206477:550-553 74163202:554-554 74163204:555-582 74163362:583-608 74163518:609-612 74163534:613-636 74206546:637-712 74206602:713-713 74185409:714-750 74170800:751-753 74…	243.703	56.67	4	1	10	94							150	16.4912	10.0522
comp33771_c0_seq1_9	[1832 - 120] (REVERSE SENSE) len=1838 path=[72508774:0-247 72531710:248-290 72510170:291-1775 72517416:1776-1798 72517535:1799-1837] -1-1 571	242.749	55.69	1	26	27	67	1.06706	42	6.2115	0.924895	42	8.64871	571	61.1593	6.60986
comp25630_c0_seq1_1	[265 - 981] len=1438 path=[33236015:0-131 33236789:132-171 33236976:172-998 33241933:999-1000 33241955:1001-1194 33246187:1195-1209 33242870:1210-1437] -1-1 239	242.179	62.34	3	18	18	78	1.3231	44	10.8704	0.631101	44	26.9104	239	27.5895	8.1333
comp28994_c1_seq2_16	[3542 - 606] (REVERSE SENSE) len=3672 path=[46153298:0-146 46212381:147-178 46154417:179-973 46131591:974-997 46131741:998-1310 46133442:1311-1339 46182275:1340-1496 46134263:1497-1525 46134407:1526-1805 46135982:1806-1831 46136156:1832-1865 46215108:1866-1876 46136487:1877-2048 46137290:2049-2092 46190667:2093-2172 46191073:2173-2368 46139135:2369-2437 46208398:2438-2573 46215202:2574-2599 46194…	242.139	39.43	4	0	36	75							979	109.889	7.15186
comp28314_c0_seq1_3	[196 - 1377] len=2055 path=[43182076:0-239 43196389:240-260 43183432:261-1445 43189956:1446-1459 43190030:1460-2054] -1-1 394	242.048	60.15	1	21	21	67	0.842273	38	13.3087	1.18283	38	10.46	394	44.474	7.04932
comp25443_c0_seq1_4	[587 - 1384] len=1959 path=[32645176:0-1667 32655997:1668-1690 32656118:1691-1744 32656433:1745-1747 32656469:1748-1958] -1-1 266	241.626	58.65	1	12	12	72	0.449037	34	122.287	1.63333	34	26.0458	266	29.3238	6.13818
comp35357_c0_seq1_2	[70 - 783] len=3026 path=[84917747:0-1641 84927954:1642-3025] -1-1 238	241.547	67.65	1	14	15	68	1.14907	20	7.88155	0.830784	20	11.8929	238	26.9899	5.40186
comp30936_c0_seq1_7	[3192 - 433] (REVERSE SENSE) len=3455 path=[55610493:0-509 55613389:510-516 55613429:517-3280 55631056:3281-3285 55631095:3286-3454] -1-1 920	241.007	40.11	1	35	35	72	0.9632	50	8.09284	1.04409	50	8.94652	920	100.166	9.0415
comp28741_c0_seq1_7	[1468 - 803] (REVERSE SENSE) len=1737 path=[44996951:0-689 45000874:690-698 45000917:699-1736] -1-1 222	240.892	50	7	12	12	87	1.17157	71	14.2457	0.805004	71	25.7069	222	25.0872	10.3159
comp28994_c1_seq3_16	[3542 - 606] (REVERSE SENSE) len=3672 path=[46153298:0-146 46154174:147-178 46154417:179-973 46131591:974-997 46159313:998-1310 46133442:1311-1339 46133598:1340-1496 46134263:1497-1525 46186813:1526-1805 46135982:1806-1831 46184491:1832-1865 46215108:1866-1876 46136487:1877-2048 46137290:2049-2092 46137500:2093-2368 46139135:2369-2437 46139534:2438-2573 46215202:2574-2599 46194703:2600-2832 46196…	239.933	38.2	2	0	35	76							979	109.885	7.09326
comp25018_c1_seq1_3	[211 - 1587] len=1588 path=[31310044:0-1587] -1-1 459	238.918	52.94	1	15	19	66	0.979837	20	6.72292	1.02496	20	7.34957	459	49.1601	6.82959
comp35284_c0_seq1_11	[1965 - 250] (REVERSE SENSE) len=1990 path=[84281995:0-232 84283135:233-247 84283205:248-656 84285413:657-669 84285488:670-698 84285685:699-774 84286153:775-1211 84296926:1212-1219 84288600:1220-1320 84289132:1321-1326 84289163:1327-1524 84290245:1525-1544 84290385:1545-1586 84290602:1587-1590 84290643:1591-1855 84297646:1856-1868 84292134:1869-1940 84297862:1941-1952 84292456:1953-1989] -1-1 572	238.376	28.5	3	16	17	95	0.58423	60	25.9923	1.4788	60	12.9808	572	63.4741	8.27979
comp25746_c0_seq1_3	[706 - 281] (REVERSE SENSE) len=940 path=[33589712:0-186 33590880:187-196 33590956:197-939] -1-1 142	237.952	29.58	4	6	6	73	1.3109	33	6.09516	0.645127	33	13.3553	142	15.6907	10.521
comp28159_c0_seq1_10	[2230 - 323] (REVERSE SENSE) len=2347 path=[42488994:0-319 42490551:320-328 42490589:329-2163 42500469:2164-2167 42500477:2168-2346] -1-1 636	237.814	44.03	4	25	25	61	0.959435	28	13.6649	1.04842	28	15.0957	636	68.0271	7.12256
comp26021_c0_seq3_6	[595 - 3468] len=4118 path=[34497701:0-1249 34503772:1250-2731 34511558:2732-2891 34512411:2892-4117] -1-1 958	236.9	37.37	8	33	33	70	0.997173	43	7.60955	1.00512	43	9.17151	958	110.719	6.17627
comp29018_c0_seq1_2	[178 - 915] len=1338 path=[46252266:0-1337] -1-1 246	236.489	64.63	1	13	13	62	0.641018	20	34.5685	1.41369	20	15.1399	246	26.6437	5.33838
comp28994_c1_seq1_11	[3143 - 207] (REVERSE SENSE) len=3273 path=[46128411:0-574 46131591:575-598 46131741:599-911 46133442:912-940 46182275:941-1097 46134263:1098-1126 46134407:1127-1406 46135982:1407-1432 46136156:1433-1466 46215108:1467-1477 46136487:1478-1649 46137290:1650-1693 46137500:1694-1969 46139135:1970-2038 46208398:2039-2174 46215202:2175-2200 46194703:2201-2433 46196053:2434-2671 46197213:2672-3272] -1-1…	235.801	39.43	3	0	35	73							979	109.569	6.99072
comp35016_c0_seq1_4	[188 - 2038] len=2395 path=[81974210:0-216 81975552:217-251 81989457:252-252 81975794:253-501 81977407:502-537 81977695:538-653 81978350:654-660 81978372:661-684 81978494:685-713 81978600:714-714 81978608:715-882 81979335:883-917 82009373:918-918 81979488:919-939 81979564:940-1053 81980044:1054-1082 81980224:1083-1140 81980526:1141-2051 81985864:2052-2053 81985872:2054-2069 81985945:2070-2104 819…	235.579	51.22	1	9	23	61	0.807658	7	20.4964	1.22257	7	17.6029	617	67.7778	7.21045
comp23312_c0_seq2_3	[101 - 748] len=1144 path=[26447071:0-132 26480152:133-188 26476411:189-288 26448868:289-320 26474453:321-357 26449100:358-383 26464677:384-806 26480134:807-808 26467391:809-1143] -1-1 216	235.106	39.35	1	1	7	65	1.29662	5	2.54057	0.661516	5	5.56313	216	24.5861	10.4038
comp15562_c0_seq1_2	[766 - 305] (REVERSE SENSE) len=993 path=[12471169:0-220 12472806:221-226 12472837:227-459 12474216:460-468 12474301:469-992] -1-1 154	234.68	48.7	3	7	10	119	1.52639	53	6.19144	0.397869	53	25.6021	154	17.3538	10.2573
comp20057_c0_seq1_9	[1747 - 293] (REVERSE SENSE) len=1964 path=[19403767:0-30 19403958:31-244 19405346:245-1963] -1-1 485	234.241	42.06	1	15	17	60	1.13294	20	7.06589	0.849086	20	10.6843	485	50.1883	8.79248
comp28151_c0_seq1_3	[252 - 1229] len=1689 path=[42460730:0-465 42472205:466-484 42463291:485-756 42464782:757-781 42464874:782-1488 42473943:1489-1497 42468558:1498-1688] -1-1 326	234.186	57.36	2	16	16	62	0.972749	30	12.4772	1.03313	30	14.776	326	36.0322	7.21045
comp30929_c0_seq1_2	[155 - 718] len=1032 path=[55571843:0-180 55572995:181-201 55573129:202-228 55573244:229-234 55573282:235-247 55573344:248-440 55574481:441-455 55574533:456-533 55575014:534-548 55575125:549-1031] -1-1 188	234.044	34.57	1	5	6	68	1.46689	40	16.4171	0.466049	40	63.7998	188	20.6554	6.87354
comp29072_c0_seq2_4	[245 - 1096] len=1355 path=[46500742:0-9 46500815:10-278 46502560:279-301 46502720:302-462 46503874:463-469 46484708:470-477 46484750:478-1354] -1-1 284	233.968	33.45	2	7	11	85	1.26044	48	12.9403	0.703024	48	29.6245	284	31.9763	5.5542
comp34658_c1_seq1_8	[994 - 461] (REVERSE SENSE) len=2348 path=[79112996:0-244 79114459:245-283 79114662:284-333 79114927:334-357 79115045:358-1653 79123402:1654-1677 79159623:1678-2018 79125721:2019-2021 79125731:2022-2131 79157575:2132-2133 79126462:2134-2161 79126666:2162-2171 79126776:2172-2347] -1-1 178	233.871	56.74	1	2	10	89	1.25619	8	3.60809	0.70791	8	7.66383	178	21.3873	10.1548
comp33819_c0_seq1_3	[75 - 1832] len=1834 path=[72901535:0-1790 72911222:1791-1833] -1-1 586	233.85	37.54	8	19	19	65	1.24879	41	16.6839	0.716395	41	29.0305	586	63.5153	8.30908
comp33557_c0_seq3_4	[118 - 2487] len=2951 path=[71052808:0-50 71053005:51-75 71053124:76-815 71056061:816-861 71103385:862-1197 71118246:1198-1207 71104898:1208-1430 71058602:1431-1459 71096692:1460-1844 71060552:1845-1868 71098516:1869-1916 71060880:1917-1942 71089400:1943-2509 71115781:2510-2541 71092702:2542-2828 71119641:2829-2854 71093998:2855-2950] -1-1 790	233.844	41.39	3	2	27	70							790	89.5734	5.12256
comp31213_c0_seq1_12	[1882 - 365] (REVERSE SENSE) len=1998 path=[57039737:0-1170 57045515:1171-1186 57045586:1187-1710 57048555:1711-1732 57048673:1733-1997] -1-1 506	233.591	32.41	6	14	16	69	1.35085	37	10.3507	0.599294	37	26.9145	506	58.0381	8.5874
comp20920_c0_seq1_3	[262 - 1230] len=1578 path=[21024174:0-1030 21030859:1031-1051 21030983:1052-1577] -1-1 323	232.83	68.11	1	18	18	75	0.571912	33	39.6099	1.49308	33	20.7071	323	34.3874	5.45264
comp36376_c0_seq1_1	[131 - 667] len=668 path=[94673437:0-91 94674059:92-155 94674540:156-166 94674683:167-215 94712430:216-222 94675132:223-269 94689459:270-297 94675615:298-337 94675931:338-371 94680771:372-408 94676380:409-440 94676560:441-468 94712706:469-509 94712731:510-521 94677019:522-546 94677188:547-667] -1-1 179	232.665	46.37	4	5	8	83	1.10804	14	8.32827	0.877898	14	11.5064	179	19.9294	9.12939
comp35048_c1_seq2_7	[1885 - 3768] len=3918 path=[82232258:0-153 82232891:154-162 82232937:163-208 82233140:209-214 82233166:215-1751 82240600:1752-1775 82240734:1776-1912 82241425:1913-3917] -1-1 628	231.608	27.07	2	15	16	68	1.41861	45	13.6766	0.52154	45	49.9382	628	68.4071	8.49951
comp28468_c0_seq1_2	[130 - 1761] len=2164 path=[43824170:0-2026 43835922:2027-2042 43836005:2043-2163] -1-1 544	230.698	51.29	7	24	24	67	0.832658	45	12.8791	1.19389	45	9.54218	544	58.4691	5.47803
comp28197_c0_seq1_8	[1786 - 575] (REVERSE SENSE) len=1861 path=[42634813:0-248 42656836:249-261 42636155:262-386 42636768:387-406 42636850:407-436 42636970:437-452 42637027:453-1786 42656403:1787-1805 42643740:1806-1860] -1-1 404	230.459	57.43	5	19	21	73	0.962375	26	13.2546	1.04495	26	13.8028	404	45.7933	9.05615
comp28679_c0_seq1_4	[1066 - 290] (REVERSE SENSE) len=1501 path=[44728769:0-1090 44736100:1091-1126 44736311:1127-1140 44736370:1141-1500] -1-1 259	230.353	61.39	3	18	18	70	1.38006	38	10.6739	0.565659	38	30.3837	259	28.9356	9.5835
comp30561_c0_seq1_4	[155 - 1489] len=1959 path=[53612518:0-1397 53620321:1398-1418 53620410:1419-1513 53620860:1514-1551 53621107:1552-1641 53621595:1642-1666 53621711:1667-1740 53637454:1741-1748 53622153:1749-1958] -1-1 445	230.261	59.55	2	7	21	67	0.930587	8	3.67034	1.08152	8	3.60495	445	49.5721	6.21436
comp27659_c0_seq1_5	[1280 - 516] (REVERSE SENSE) len=1370 path=[40505486:0-1369] -1-1 255	230.217	16.08	1	2	2	49	1.10112	20	7.17501	0.885837	20	10.2621	255	26.2217	6.30322
comp34250_c0_seq2_14	[3722 - 1434] (REVERSE SENSE) len=3765 path=[76011584:0-535 76081101:536-546 76014221:547-570 76014381:571-671 76015025:672-700 76080923:701-703 76015175:704-790 76037309:791-808 76015719:809-848 76030214:849-951 76016362:952-1103 76027339:1104-1126 76017322:1127-1257 75983816:1258-1376 76025834:1377-1399 75984545:1400-1535 75985255:1536-2206 75988813:2207-2696 75991149:2697-2724 76037873:2725-29…	229.831	22.15	2	1	18	78	0.811403	4	10.3739	1.21447	4	7.97263	763	79.7985	5.33838
comp35140_c0_seq2_2	[38 - 1162] len=5543 path=[83011308:0-74 83011836:75-89 83011923:90-656 83015317:657-773 83016237:774-1125 83019332:1126-1129 83019373:1130-1160 83019637:1161-1168 83019694:1169-1192 83019810:1193-1217 83019952:1218-1385 83020756:1386-1401 83020829:1402-1426 83021016:1427-1428 83021027:1429-1462 83070198:1463-1497 83021509:1498-1532 83021741:1533-1595 83022094:1596-5542] -1-1 375	229.563	51.73	3	17	17	67	1.26308	42	10.1518	0.699977	42	19.3228	375	42.5067	6.0874
comp20960_c0_seq1_7	[1625 - 384] (REVERSE SENSE) len=1881 path=[21111018:0-554 21123310:555-556 21114675:557-1880] -1-1 414	229.279	44.93	1	15	19	60	1.24076	19	6.84126	0.725612	19	12.6058	414	43.7931	8.99756
comp30601_c0_seq1_3	[166 - 918] len=1484 path=[53818634:0-176 53819631:177-220 53819824:221-407 53820771:408-439 53820933:440-491 53821139:492-538 53821411:539-557 53821521:558-613 53821786:614-731 53822474:732-769 53832587:770-1483] -1-1 251	229.27	48.61	3	1	13	85	1.34092	2	3.76009	0.60894	2	9.51337	251	28.6508	10.7114
comp35062_c0_seq1_8	[2020 - 440] (REVERSE SENSE) len=2641 path=[82350437:0-114 82351203:115-133 82351389:134-801 82354832:802-819 82354988:820-1305 82358148:1306-1320 82358220:1321-1623 82393463:1624-1672 82360390:1673-1703 82401703:1704-1928 82396069:1929-1931 82362112:1932-2025 82398423:2026-2043 82362862:2044-2640] -1-1 527	229.003	53.89	1	2	22	65	0.932851	2	6.90561	1.07661	2	6.86568	527	58.5637	7.60596
comp30480_c0_seq3_6	[1069 - 332] (REVERSE SENSE) len=1328 path=[53223053:0-511 53256533:512-549 53256586:550-691 53226967:692-726 53227153:727-856 53227850:857-891 53228131:892-1015 53228948:1016-1047 53229133:1048-1327] -1-1 246	228.962	56.91	2	5	15	67	1.10771	13	11.9934	0.878277	13	17.821	246	27.2349	6.44287
comp30601_c0_seq2_3	[179 - 931] len=1368 path=[53840219:0-189 53819631:190-233 53819824:234-420 53820771:421-452 53839841:453-504 53821139:505-551 53845051:552-570 53821521:571-626 53821786:627-744 53822474:745-782 53822692:783-949 53844608:950-950 53823702:951-1367] -1-1 251	228.679	51	7	2	14	85	1.24131	2	5.01474	0.722566	2	9.89764	251	28.7078	10.7554
comp26065_c0_seq1_13	[1869 - 505] (REVERSE SENSE) len=2018 path=[34672435:0-82 34673000:83-103 34673130:104-293 34685720:294-294 34674137:295-406 34674861:407-431 34674970:432-2017] -1-1 455	228.152	57.58	1	22	22	63	1.08655	34	9.46353	0.902548	34	13.1707	455	49.5696	6.81494
comp30731_c0_seq1_8	[1868 - 510] (REVERSE SENSE) len=2025 path=[54506459:0-625 54510089:626-646 54510255:647-920 54512149:921-945 54512335:946-1927 54535917:1928-1945 54517836:1946-2024] -1-1 453	226.427	38.19	2	13	16	69	0.908415	24	16.3542	1.10694	24	13.8632	453	49.6815	8.98291
comp29629_c0_seq1_4	[135 - 1067] len=1694 path=[49066751:0-522 49069353:523-537 49069421:538-984 49071329:985-1008 49071435:1009-1087 49071704:1088-1108 49071791:1109-1138 49077980:1139-1162 49071983:1163-1693] -1-1 311	225.546	72.67	1	20	20	63	1.03848	29	10.2517	0.95772	29	13.5037	311	34.7081	7.23975
comp29324_c0_seq1_2	[191 - 628] len=912 path=[47632866:0-86 47633315:87-179 47615093:180-302 47625829:303-312 47616116:313-404 47627817:405-414 47616737:415-464 47635500:465-486 47617105:487-560 47628314:561-579 47617693:580-641 47635558:642-664 47618425:665-709 47630429:710-735 47635104:736-742 47630646:743-786 47619169:787-911] -1-1 146	225.432	73.29	1	10	12	72	1.18705	53	8.37641	0.787242	53	15.7812	146	16.0365	9.99365
comp25182_c1_seq1_2	[158 - 613] len=613 path=[31807468:0-36 31807708:37-612] -1-1 152	224.958	43.42	4	1	6	55	0.775446	1		1.25954	1		152	17.0527	5.38916
comp23678_c0_seq1_7	[1344 - 337] (REVERSE SENSE) len=1432 path=[27426807:0-1431] -1-1 336	224.932	51.19	1	15	15	66	0.351544	27	93.2481	1.74594	27	17.2867	336	37.206	5.66846
comp34110_c0_seq1_18	[2984 - 414] (REVERSE SENSE) len=3172 path=[75019084:0-2081 75029106:2082-2087 75029140:2088-2803 75032647:2804-2807 75032664:2808-3171] -1-1 857	224.929	30.81	3	21	22	68	1.22704	18	10.7463	0.741276	18	20.926	857	97.2275	5.89697
comp37202_c0_seq1_21	[5438 - 522] (REVERSE SENSE) len=5670 path=[104584932:0-1360 104592533:1361-1367 104592568:1368-2713 104617682:2714-2729 104599753:2730-4012 104606649:4013-4036 104606739:4037-5419 104614364:5420-5431 104614420:5432-5669] -1-1 1639	224.485	24.59	2	35	35	72	1.04958	43	8.48121	0.944979	43	10.5867	1639	184.748	6.06201
comp29090_c0_seq4_2	[212 - 811] len=935 path=[46579008:0-113 46579744:114-128 46579874:129-156 46580028:157-162 46580062:163-259 46580570:260-264 46562924:265-293 46563208:294-375 46563790:376-404 46563936:405-549 46564661:550-575 46564798:576-660 46565313:661-707 46588831:708-819 46592430:820-828 46589320:829-934] -1-1 200	224.383	55.5	3	1	7	77							200	21.7648	4.53857
comp26878_c0_seq1_2	[152 - 856] len=1191 path=[37543380:0-270 37536182:271-311 37540884:312-498 37537452:499-530 37537614:531-885 37539215:886-932 37539440:933-988 37539717:989-995 37539779:996-1190] -1-1 235	223.898	48.51	1	1	10	54	1.1537	4	3.95522	0.824455	4	6.38652	235	25.6062	5.68115
comp31495_c0_seq1_3	[22 - 2187] len=3021 path=[58592459:0-2290 58606256:2291-2294 58606273:2295-3020] -1-1 722	223.831	46.68	4	30	30	68	1.11959	43	6.94357	0.864654	43	9.80344	722	78.3334	8.30908
comp26878_c0_seq3_2	[152 - 856] len=1516 path=[37543380:0-270 37536182:271-311 37540884:312-498 37537452:499-530 37546392:531-1067 37558209:1068-1068 37549290:1069-1515] -1-1 235	223.354	48.51	1	1	10	55	1.04024	5	11.9093	0.955694	5	16.4035	235	25.5922	5.68115
comp31461_c0_seq1_8	[1597 - 185] (REVERSE SENSE) len=1788 path=[58379855:0-134 58380457:135-135 58380459:136-1787] -1-1 471	223.108	48.2	1	18	18	60	1.04195	37	7.27153	0.953733	37	9.65901	471	52.5432	7.59131
comp15128_c0_seq1_10	[1996 - 398] (REVERSE SENSE) len=2089 path=[11661844:0-2088] -1-1 533	223.027	51.41	2	20	20	56	1.17105	29	9.14038	0.805605	29	15.7366	533	56.8713	8.104
comp30754_c0_seq1_6	[1867 - 272] (REVERSE SENSE) len=1881 path=[54634822:0-74 54635310:75-77 54635337:78-738 54639116:739-751 54639171:752-1880] -1-1 532	222.566	43.61	2	16	16	55	1.07062	26	13.7098	0.920687	26	16.5813	532	58.453	7.75244
comp31262_c0_seq1_7	[556 - 1926] len=2249 path=[57327311:0-516 57330335:517-2061 57343477:2062-2072 57340271:2073-2248] -1-1 457	221.383	33.92	1	11	14	71	1.24754	33	18.9181	0.717832	33	38.2063	457	52.1528	8.41162
comp21600_c0_seq1_4	[234 - 1694] len=1990 path=[22462245:0-1939 22471504:1940-1963 22471609:1964-1965 22471504:1966-1989] -1-1 487	221.202	57.49	4	25	25	68	0.972998	38	11.9711	1.03286	38	12.8022	487	55.1408	8.6167
comp28828_c0_seq1_14	[3239 - 510] (REVERSE SENSE) len=3432 path=[45423117:0-407 45425443:408-410 45425453:411-3285 45445782:3286-3298 45441611:3299-3431] -1-1 910	220.718	37.36	2	21	33	79	0.858372	31	14.3535	1.16438	31	11.1769	910	101.75	8.646
comp37009_c0_seq1_14	[2674 - 239] (REVERSE SENSE) len=2792 path=[102101896:0-405 102104776:406-409 102104806:410-2047 102114085:2048-2080 102114358:2081-2315 102115816:2316-2353 102116024:2354-2791] -1-1 812	220.663	33.62	2	19	24	65	1.43179	37	12.8023	0.506412	37	46.4252	812	91.0455	8.74854
comp29293_c0_seq1_9	[1161 - 541] (REVERSE SENSE) len=1356 path=[47472909:0-846 47469796:847-872 47484933:873-1014 47493688:1015-1046 47493716:1047-1065 47470984:1066-1094 47471170:1095-1143 47471411:1144-1169 47471522:1170-1355] -1-1 207	219.907	45.41	5	4	10	79	1.28717	18	14.6354	0.672111	18	28.3121	207	23.906	10.8726
comp33402_c0_seq1_9	[2295 - 370] (REVERSE SENSE) len=2344 path=[69997259:0-68 69997689:69-270 69998543:271-512 69999570:513-556 69999752:557-591 69999901:592-597 69999953:598-670 70009792:671-679 70000397:680-1368 70003756:1369-1392 70003868:1393-1505 70004317:1506-1529 70004412:1530-1794 70005655:1795-1814 70005773:1815-2343] -1-1 642	219.276	30.53	2	19	19	64	1.31781	36	8.97441	0.637142	36	21.2851	642	71.4214	7.29834
comp30602_c0_seq1_10	[2301 - 511] (REVERSE SENSE) len=2312 path=[53866030:0-158 53834396:159-243 53862988:244-267 53835003:268-328 53861816:329-330 53835432:331-423 53836075:424-445 53836178:446-2222 53846937:2223-2284 53847333:2285-2311] -1-1 597	218.75	27.97	1	14	14	54	1.2124	22	19.5247	0.758036	22	43.9409	597	67.1697	6.80029
comp35751_c0_seq5_2	[13 - 1656] len=2027 path=[88445027:0-593 88448124:594-655 88479126:656-759 88449013:760-784 88511681:785-923 88449873:924-1069 88450590:1070-1208 88511809:1209-1226 88511827:1227-1298 88451479:1299-1339 88451599:1340-1531 88452293:1532-1557 88460608:1558-1775 88503577:1776-1776 88461783:1777-2026] -1-1 548	218.738	45.07	9	6	18	49	1.00426	7	2.67914	0.996988	7	3.03761	548	59.7238	8.96826
comp20614_c0_seq1_24	[5395 - 548] (REVERSE SENSE) len=5491 path=[20388185:0-538 20391882:539-5490] -1-1 1616	218.654	25.99	6	34	36	64	0.881169	44	15.9618	1.1382	44	14.214	1616	175.908	7.04932
comp31830_c0_seq1_1	[168 - 1358] len=1666 path=[60448534:0-1384 60456667:1385-1665] -1-1 397	218.498	42.82	2	12	17	60	1.13672	24	5.35045	0.84495	24	8.27799	397	43.8648	6.81494
comp31376_c0_seq4_3	[258 - 1364] len=2311 path=[57981652:0-604 57942494:605-636 57978375:637-1108 57945446:1109-1146 57968045:1147-1519 57994105:1520-1520 57970363:1521-2310] -1-1 369	218.351	47.7	2	7	15	64	1.07723	19	8.63766	0.91326	19	12.5792	369	39.8937	7.13721
comp34391_c0_seq1_4	[253 - 1914] len=2236 path=[77139505:0-553 77159908:554-560 77143205:561-838 77145061:839-852 77145177:853-1589 77154548:1590-1595 77150103:1596-1938 77152330:1939-1939 77152341:1940-2050 77161233:2051-2082 77153449:2083-2235] -1-1 554	217.283	44.95	1	21	21	71	1.00702	42	9.33015	0.993803	42	10.871	554	61.2216	7.57666
comp28234_c0_seq1_2	[106 - 717] len=1321 path=[42798213:0-110 42798943:111-169 42799290:170-299 42800027:300-739 42808064:740-757 42802992:758-1320] -1-1 204	216.16	48.53	4	10	10	74	1.36659	41	12.0156	0.581235	41	39.586	204	24.3113	11.5317
comp30428_c0_seq1_3	[1348 - 665] (REVERSE SENSE) len=1404 path=[52948684:0-468 52951465:469-472 52951478:473-723 52952884:724-1282 52956297:1283-1287 52956319:1288-1403] -1-1 228	215.81	36.84	2	9	9	56	1.4054	26	9.94231	0.536669	26	32.1257	228	23.8833	9.02686
comp34437_c0_seq1_11	[2367 - 259] (REVERSE SENSE) len=2408 path=[77469316:0-303 77485801:304-339 77471426:340-645 77473189:646-667 77473303:668-2006 77482562:2007-2103 77483286:2104-2147 77483617:2148-2206 77484031:2207-2247 77484375:2248-2263 77484501:2264-2407] -1-1 703	214.635	41.96	3	27	27	71	0.578718	48	24.7775	1.48524	48	11.6088	703	78.473	8.29443
comp28763_c0_seq2_8	[214 - 2742] len=3144 path=[45117304:0-184 45118409:185-3143] -1-1 843	214.189	43.89	1	27	27	56	0.638569	19	12.8549	1.41659	19	7.09159	843	95.5544	6.20166
comp30884_c0_seq1_5	[382 - 3564] len=4169 path=[55327640:0-215 55328558:216-278 55328747:279-3675 55346001:3676-4168] -1-1 1061	214.058	37.32	2	32	32	62	0.844079	33	9.67351	1.18078	33	7.48298	1061	115.463	5.41455
comp27917_c0_seq1_2	[51 - 668] len=1535 path=[41512269:0-212 41513703:213-591 41535393:592-643 41516221:644-687 41536590:688-699 41516575:700-806 41537776:807-825 41517380:826-1534] -1-1 206	213.921	42.72	3	3	9	65	1.40963	8	13.7144	0.525982	8	41.1234	206	23.7171	10.8433
comp28323_c0_seq1_1	[137 - 727] len=1126 path=[43222302:0-479 43224794:480-498 43224899:499-542 43225143:543-573 43225281:574-611 43225477:612-839 43226682:840-846 43226729:847-1125] -1-1 197	213.24	47.72	6	11	11	77	1.28801	61	15.8624	0.671394	61	35.8416	197	23.0633	10.3892
comp37402_c0_seq1_4	[382 - 3642] len=4555 path=[107524982:0-306 107526533:307-353 107526763:354-359 107526787:360-721 107555370:722-749 107528812:750-940 107529771:941-952 107529818:953-1514 107532836:1515-1518 107532846:1519-2170 107536223:2171-2174 107536246:2175-3297 107541480:3298-3312 107541569:3313-3607 107542913:3608-3616 107542966:3617-3653 107543122:3654-3656 107543133:3657-3744 107543602:3745-3753 10754365…	212.738	38.91	2	34	34	62	0.839943	32	14.4013	1.18545	32	12.2427	1087	123.392	6.15088
comp35222_c0_seq1_5	[2231 - 552] (REVERSE SENSE) len=2270 path=[83737783:0-751 83742827:752-764 83742922:765-1856 83750155:1857-1868 83750256:1869-2122 83751751:2123-2144 83751870:2145-2269] -1-1 560	212.577	50.71	1	23	23	57	0.996012	32	10.5475	1.00644	32	12.0796	560	63.548	7.07861
comp29597_c0_seq1_11	[2788 - 641] (REVERSE SENSE) len=2979 path=[48905574:0-540 48922790:541-556 48908788:557-726 48963692:727-775 48910028:776-807 48910170:808-856 48910294:857-881 48910366:882-1537 48914021:1538-1574 48914189:1575-1579 48914211:1580-1617 48914507:1618-1705 48914984:1706-1731 48915068:1732-1809 48915567:1810-1836 48915715:1837-2299 48964009:2300-2306 48918478:2307-2321 48918602:2322-2451 48919459:24…	212.517	39.11	2	0	26	76							716	77.0745	6.7417
comp29597_c0_seq8_10	[2633 - 483] (REVERSE SENSE) len=2824 path=[48931545:0-403 48933450:404-414 48933490:415-445 48957975:446-450 48933616:451-475 48957137:476-530 48933967:531-620 48910028:621-652 48910170:653-701 48910294:702-726 48910366:727-1382 48914021:1383-1419 48914189:1420-1424 48914211:1425-1462 48914507:1463-1550 48914984:1551-1576 48915068:1577-1654 48915567:1655-1681 48915715:1682-2144 48964009:2145-215…	212.38	39.05	1	1	26	77	0.660624	2	30.3503	1.36753	2	16.6435	717	77.1635	6.55127
comp25215_c0_seq2_2	[792 - 379] (REVERSE SENSE) len=1021 path=[31898695:0-601 31903042:602-614 31903132:615-1020] -1-1 138	212.334	22.46	2	1	4	74	1.0812	2	21.318	0.878484	2	30.3392	138	15.8235	9.86182
comp37455_c1_seq1_1	[131 - 616] len=3963 path=[108355373:0-37 108423889:38-52 108355650:53-118 108356077:119-125 108318201:126-149 108356255:150-165 108318389:166-209 108318637:210-512 108320500:513-520 108320534:521-557 108320744:558-567 108320797:568-3962] -1-1 162	211.781	51.85	2	6	9	50	1.182	10	9.27939	0.793001	10	14.6569	162	17.5841	6.20166
comp33077_c0_seq1_8	[2028 - 445] (REVERSE SENSE) len=2229 path=[67977315:0-674 67981475:675-678 67981486:679-791 67991653:792-810 67982267:811-845 67992271:846-861 67982554:862-1235 67994129:1236-1260 67985023:1261-1467 67986498:1468-1489 67986637:1490-2081 67990467:2082-2084 67990479:2085-2228] -1-1 528	211.582	45.45	2	20	20	58	1.0489	20	10.6694	0.945758	20	14.843	528	57.3374	8.29443
comp29511_c0_seq1_7	[1979 - 1311] (REVERSE SENSE) len=2103 path=[48474408:0-1358 48520334:1359-1366 48483217:1367-1373 48520348:1374-1396 48483406:1397-1709 48485428:1710-1738 48520509:1739-2102] -1-1 223	211.214	61.43	2	0	13	62							223	24.8104	7.73779
comp33201_c0_seq1_7	[1183 - 536] (REVERSE SENSE) len=1291 path=[68731819:0-258 68733447:259-327 68733943:328-365 68755273:366-368 68754057:369-369 68734162:370-418 68734440:419-500 68747329:501-521 68735007:522-640 68710509:641-681 68727839:682-1012 68713111:1013-1191 68714058:1192-1202 68755585:1203-1213 68714185:1214-1290] -1-1 216	211.088	48.15	4	9	10	66	1.49243	43	11.0787	0.436829	43	52.4114	216	24.6533	9.83252
comp34329_c0_seq3_3	[165 - 1868] len=2431 path=[76685897:0-186 76726323:187-214 76686951:215-306 76722848:307-355 76687706:356-626 76689155:627-660 76710117:661-784 76690042:785-824 76728173:825-979 76691017:980-1005 76721095:1006-1081 76691583:1082-1107 76691703:1108-1165 76728245:1166-1212 76692235:1213-1327 76692959:1328-1433 76693598:1434-1456 76693694:1457-1491 76693889:1492-2430] -1-1 568	210.942	36.09	1	2	20	72							568	61.8546	6.59521
comp33249_c0_seq1_4	[124 - 2880] len=3238 path=[69044460:0-296 69046378:297-313 69046500:314-2914 69069604:2915-3237] -1-1 919	210.915	44.94	1	34	34	60	1.04132	30	6.45833	0.95446	30	7.7016	919	99.9945	7.09326
comp37306_c0_seq3_22	[4453 - 800] (REVERSE SENSE) len=4833 path=[106068791:0-371 106108557:372-394 106070685:395-442 106098215:443-446 106070962:447-659 106096668:660-675 106072410:676-891 106073798:892-998 106074514:999-2991 106086918:2992-3004 106086998:3005-4055 106093189:4056-4151 106093813:4152-4169 106093929:4170-4335 106094901:4336-4356 106095034:4357-4459 106130451:4460-4481 106100838:4482-4502 106130515:4503…	210.488	33	8	36	36	66	0.877091	42	16.8604	1.14281	42	13.534	1218	134.289	5.60498
comp37304_c1_seq1_15	[2527 - 458] (REVERSE SENSE) len=3008 path=[105993265:0-205 105994171:206-206 105994182:207-401 106087539:402-402 106039382:403-648 106040752:649-682 106040930:683-827 106041725:828-838 106041770:839-1308 106043984:1309-1328 106044052:1329-1377 106044277:1378-1381 106044289:1382-1605 106045251:1606-1621 106045293:1622-1725 106045765:1726-1732 106045807:1733-1853 106046364:1854-1876 106046461:1877…	209.998	28.7	3	14	20	62	0.991698	21	7.26935	1.0114	21	7.77601	690	77.5567	8.646
comp23312_c0_seq1_2	[140 - 784] len=1411 path=[26477178:0-171 26480152:172-227 26448253:228-327 26448868:328-359 26449010:360-396 26449100:397-422 26449246:423-1410] -1-1 215	209.898	39.53	1	1	7	57							215	24.4991	10.4185
comp27706_c0_seq1_4	[229 - 1182] len=1614 path=[40671288:0-1282 40681680:1283-1284 40679004:1285-1378 40679510:1379-1383 40679533:1384-1466 40680057:1467-1471 40680086:1472-1613] -1-1 318	209.65	66.35	1	17	17	57	1.06849	30	8.75105	0.923211	30	10.8989	318	35.0161	5.42725
comp33321_c0_seq1_4	[33 - 2021] len=2341 path=[69452737:0-599 69456592:600-601 69456596:602-897 69483356:898-919 69458567:920-1779 69463345:1780-1790 69463406:1791-1902 69482780:1903-1906 69463810:1907-2104 69487044:2105-2126 69465061:2127-2179 69487857:2180-2244 69465897:2245-2340] -1-1 663	209.591	31.83	1	14	18	64	0.485182	22	66.7748	1.59199	22	25.8499	663	74.0015	5.66846
comp35673_c0_seq30_4	[115 - 3105] len=3295 path=[87871187:0-637 87874346:638-650 87874411:651-828 87875541:829-872 87875772:873-901 87921043:902-922 87921064:923-1015 87901074:1016-1151 87783884:1152-1186 87784093:1187-2403 87790387:2404-3294] -1-1 997	209.27	21.16	6	0	21	62							997	112.028	6.40479
comp34808_c0_seq1_4	[264 - 1892] len=2379 path=[80342216:0-1680 80353195:1681-1689 80368012:1690-1968 80368124:1969-1979 80368135:1980-2097 80355892:2098-2140 80356161:2141-2378] -1-1 543	208.705	47.7	1	24	24	63	0.976989	34	8.59347	1.02826	34	9.12137	543	58.65	6.354
comp25808_c0_seq1_11	[2114 - 330] (REVERSE SENSE) len=2322 path=[33776180:0-2321] -1-1 595	208.504	43.19	2	24	24	56	1.14722	22	8.90275	0.832855	22	14.3565	595	66.7186	6.12549
comp36108_c0_seq1_7	[1380 - 3287] len=3788 path=[91818326:0-386 91874317:387-397 91821177:398-527 91917910:528-705 91823248:706-732 91823432:733-944 91875179:945-966 91824945:967-1038 91825398:1039-1085 91825600:1086-1296 91827090:1297-1320 91909016:1321-1394 91917840:1395-1395 91909441:1396-1510 91828773:1511-1539 91828975:1540-1729 91830310:1730-1755 91830506:1756-1988 91832201:1989-2013 91832345:2014-2232 9183360…	208.302	34.91	1	2	19	67	0.92704	2	8.04137	1.0825	2	7.90164	636	72.4954	6.60986
comp29597_c0_seq3_11	[3001 - 791] (REVERSE SENSE) len=3192 path=[48905574:0-540 48908737:541-556 48908788:557-726 48954274:727-930 48963692:931-979 48910028:980-1011 48910170:1012-1060 48910294:1061-1085 48910366:1086-1741 48914021:1742-1778 48914189:1779-1783 48914211:1784-1821 48914507:1822-1909 48914984:1910-1935 48953105:1936-2013 48915567:2014-2040 48915715:2041-2503 48964009:2504-2510 48964016:2511-2532 4895959…	207.717	35.41	1	1	24	74							737	79.905	7.00537
comp34858_c0_seq1_3	[193 - 1479] len=2496 path=[80720429:0-115 80721160:116-130 80721230:131-1461 80759962:1462-1462 80729222:1463-1921 80754104:1922-1952 80732872:1953-2026 80760555:2027-2027 80733382:2028-2495] -1-1 429	207.649	52.21	3	22	22	69	0.889762	44	12.9539	1.12829	44	12.3564	429	46.9817	7.10791
comp29571_c0_seq1_16	[1245 - 394] (REVERSE SENSE) len=3784 path=[48761673:0-1268 48767806:1269-1319 48768029:1320-1343 48768135:1344-1402 48802299:1403-1416 48768507:1417-1471 48803030:1472-1472 48768839:1473-1716 48801983:1717-1724 48769856:1725-3345 48801404:3346-3373 48779436:3374-3783] -1-1 284	207.444	50.7	1	14	14	62	0.968273	42	14.5305	1.03815	42	15.9966	284	32.0018	6.59521
comp32279_c0_seq4_13	[2849 - 1005] (REVERSE SENSE) len=3171 path=[63095816:0-198 63139879:199-218 63096842:219-334 63097386:335-344 63097430:345-503 63098027:504-958 63099921:959-1213 63101280:1214-1220 63085569:1221-1227 63147139:1228-1246 63108372:1247-1496 63086738:1497-1531 63127608:1532-1745 63088191:1746-1771 63128937:1772-1847 63088697:1848-1876 63088811:1877-2874 63134276:2875-2877 63094272:2878-3170] -1-1 615	206.961	35.61	3	8	21	66	0.884201	11	6.69408	1.13474	11	5.73809	615	66.7554	7.89893
comp32517_c0_seq3_3	[105 - 1268] len=1475 path=[64575104:0-138 64588894:139-664 64603440:665-689 64603465:690-964 64565881:965-979 64565973:980-1164 64567162:1165-1168 64567191:1169-1221 64598349:1222-1304 64598996:1305-1316 64599052:1317-1474] -1-1 388	206.616	37.11	2	5	13	72	0.463639	2	12.506	1.61482	2	4.11015	388	41.7899	6.02393
comp35673_c0_seq26_7	[26 - 3070] len=3614 path=[87882340:0-283 87883997:284-395 87884622:396-567 87885474:568-816 87875772:817-845 87921043:846-866 87876035:867-930 87783033:931-956 87849826:957-1482 87852446:1483-1514 87852559:1515-1908 87854556:1909-1914 87854609:1915-2958 87898857:2959-2989 87859979:2990-3116 87860528:3117-3125 87860576:3126-3613] -1-1 1015	206.516	22.76	6	0	18	52							1015	114.335	6.15088
comp20538_c0_seq1_3	[78 - 704] len=1053 path=[20216980:0-202 20218260:203-757 20232024:758-761 20222162:762-1052] -1-1 209	206.264	36.84	19	6	9	88	1.1478	33	5.4453	0.832278	33	8.23612	209	22.5296	9.0708
comp27728_c0_seq2_10	[1936 - 371] (REVERSE SENSE) len=2001 path=[40770814:0-207 40784079:208-208 40784080:209-222 40783554:223-223 40771928:224-561 40773645:562-1710 40783179:1711-1719 40780283:1720-1830 40782893:1831-1840 40781040:1841-2000] -1-1 522	205.758	42.53	3	17	19	56	1.12623	34	15.17	0.856923	34	23.7609	522	58.313	8.51416
comp30895_c4_seq8_6	[1108 - 329] (REVERSE SENSE) len=1279 path=[55367697:0-437 55491750:438-441 55440179:442-936 55492004:937-948 55420483:949-1054 55421139:1055-1063 55421185:1064-1142 55421783:1143-1278] -1-1 260	205.63	43.85	3	5	10	60	1.37755	12	4.07709	0.568564	12	11.8646	260	29.3647	4.90674
comp29090_c0_seq1_2	[125 - 721] len=845 path=[46561829:0-174 46562924:175-203 46563208:204-285 46563790:286-314 46563936:315-459 46564661:460-485 46586666:486-570 46565313:571-617 46588831:618-729 46589280:730-738 46589320:739-844] -1-1 199	205.256	55.78	2	1	7	73							199	21.6868	4.50049
comp34159_c0_seq5_7	[4 - 2175] len=2177 path=[75402035:0-209 75348886:210-235 75399115:236-268 75399313:269-402 75349887:403-442 75403397:443-476 75350283:477-505 75373784:506-1235 75354034:1236-1273 75354243:1274-1328 75354543:1329-1369 75354747:1370-1598 75355838:1599-1624 75394835:1625-1910 75357583:1911-1936 75389074:1937-2151 75410502:2152-2152 75358970:2153-2156 75410506:2157-2176] -1-1 724	205.22	33.01	1	4	24	59	0.842791	4	20.4867	1.17323	4	18.1496	724	80.7517	7.32764
comp32992_c0_seq1_10	[1862 - 366] (REVERSE SENSE) len=1985 path=[67405514:0-161 67406631:162-175 67406719:176-199 67406875:200-274 67407326:275-316 67407563:317-344 67407711:345-579 67428186:580-587 67409225:588-1416 67413579:1417-1427 67413627:1428-1912 67416290:1913-1984] -1-1 499	204.879	40.48	4	16	19	60	0.913216	32	4.9077	1.10145	32	4.6787	499	54.5706	7.21045
comp35673_c0_seq22_5	[173 - 3208] len=3398 path=[87777838:0-152 87913005:153-165 87778758:166-933 87782307:934-1089 87783033:1090-1115 87783118:1116-1254 87783884:1255-1289 87784093:1290-2506 87790387:2507-3397] -1-1 1012	204.335	21.64	1	0	21	60							1012	113.564	5.88428
comp32221_c0_seq1_5	[269 - 2287] len=2847 path=[62723129:0-836 62728410:837-849 62728488:850-1905 62735098:1906-1914 62735162:1915-2846] -1-1 673	203.78	42.35	1	16	26	63	0.764826	11	9.71397	1.27172	11	7.08629	673	76.0253	6.97607
comp35508_c0_seq10_16	[2495 - 432] (REVERSE SENSE) len=2597 path=[86283982:0-373 86316392:374-375 86286502:376-611 86262556:612-643 86262817:644-1362 86305307:1363-1391 86267630:1392-1501 86268313:1502-1525 86294207:1526-1799 86270272:1800-1837 86315665:1838-1883 86270967:1884-1923 86271150:1924-1994 86271660:1995-2025 86306809:2026-2543 86275277:2544-2596] -1-1 688	203.143	33.87	2	0	21	63							688	76.1118	5.37646
comp29525_c0_seq1_2	[106 - 558] len=1004 path=[48606794:0-154 48647666:155-164 48607770:165-190 48608009:191-201 48608092:202-266 48608391:267-268 48608396:269-434 48638334:435-605 48639102:606-614 48639143:615-706 48639527:707-711 48639544:712-1003] -1-1 151	203.113	31.79	6	2	5	79	1.58141	42	8.29718	0.334599	42	52.7506	151	15.911	10.5649
comp35693_c0_seq1_6	[97 - 1800] len=2233 path=[87974891:0-76 87996956:77-95 87975347:96-361 87993893:362-380 87977007:381-1438 87983950:1439-1461 87984120:1462-1529 87984534:1530-1535 87984574:1536-1896 87987115:1897-1899 87987132:1900-1928 87987281:1929-1931 87987294:1932-2232] -1-1 568	202.667	32.39	1	17	17	61	1.10009	39	7.46689	0.88702	39	11.3388	568	62.7064	6.58057
comp31115_c0_seq1_11	[3517 - 608] (REVERSE SENSE) len=3671 path=[56553562:0-1485 56561372:1486-3670] -1-1 970	202.525	31.55	2	29	29	56	0.906344	27	8.60131	1.10934	27	8.5424	970	113.519	9.0415
comp20997_c1_seq1_3	[351 - 1724] len=1726 path=[21177152:0-259 21178385:260-1725] -1-1 458	202.471	30.79	1	13	13	62	1.08231	25	12.5177	0.907427	25	17.5655	458	49.2401	6.43018
comp27420_c2_seq1_7	[759 - 1] (REVERSE SENSE) len=910 path=[39577646:0-909] -1-1 253	202.329	55.73	2	2	9	53							253	28.0402	4.85596
comp29313_c3_seq1_7	[2461 - 1271] (REVERSE SENSE) len=2649 path=[47545166:0-2648] -1-1 397	202.205	46.1	1	14	14	51	0.509899	19	59.3902	1.56424	19	18.7032	397	44.1565	6.46826
comp25750_c0_seq1_9	[1855 - 716] (REVERSE SENSE) len=2070 path=[33593656:0-404 33596310:405-443 33596605:444-503 33596967:504-518 33597059:519-2069] -1-1 380	202.109	53.42	1	10	13	58	0.76249	10	7.58978	1.27438	10	4.99312	380	40.8925	6.91748
comp33481_c2_seq2_24	[2213 - 516] (REVERSE SENSE) len=5208 path=[70543608:0-489 70547069:490-491 70547084:492-939 70549444:940-976 70549628:977-1487 70623328:1488-1514 70553108:1515-2250 70557955:2251-2289 70558205:2290-2299 70623495:2300-2313 70623509:2314-2323 70558443:2324-2685 70621349:2686-2771 70560682:2772-3595 70566050:3596-3640 70566050:3641-3685 70566332:3686-5207] -1-1 566	201.824	36.22	1	0	20	62							566	63.1429	4.85596
comp35565_c0_seq1_6	[136 - 3924] len=4483 path=[86750553:0-1794 86785157:1795-1812 86763145:1813-2554 86767718:2555-2573 86767848:2574-3136 86771214:3137-3149 86771292:3150-4228 86778344:4229-4249 86778446:4250-4329 86778941:4330-4337 86778989:4338-4482] -1-1 1263	201.805	25.1	1	27	27	58	0.734003	38	19.876	1.30708	38	12.5246	1263	137.435	5.92236
comp36989_c0_seq5_12	[2677 - 365] (REVERSE SENSE) len=2938 path=[101854363:0-244 101855729:245-247 101855738:248-870 101858402:871-873 101858408:874-1140 101798558:1141-1165 101918275:1166-1776 101802379:1777-1809 101802491:1810-1824 101802539:1825-2570 101914056:2571-2604 101893577:2605-2801 101894532:2802-2937] -1-1 771	201.662	24.12	2	10	16	56	1.37366	12	16.8508	0.5706	12	42.0213	771	83.5168	6.16357
comp33710_c0_seq1_2	[166 - 1563] len=2062 path=[72095107:0-57 72125637:58-77 72095704:78-1495 72104659:1496-2061] -1-1 466	201.536	43.35	3	17	19	58	1.23998	32	12.1776	0.726433	32	26.2095	466	53.0169	7.38623
comp33897_c0_seq1_3	[35 - 1126] len=1423 path=[73472161:0-321 73473953:322-983 73491341:984-1035 73477782:1036-1160 73491693:1161-1181 73478651:1182-1271 73494577:1272-1299 73479168:1300-1331 73495100:1332-1336 73479408:1337-1422] -1-1 364	201.353	43.68	1	7	16	64	1.33841	8	6.18153	0.613502	8	16.9119	364	41.8291	4.71631
comp34329_c0_seq2_3	[165 - 1880] len=2323 path=[76685897:0-186 76686834:187-214 76686951:215-306 76687432:307-355 76687706:356-626 76689155:627-660 76689315:661-784 76690042:785-824 76690269:825-979 76691017:980-1005 76691123:1006-1081 76691583:1082-1107 76712033:1108-1165 76728245:1166-1212 76692235:1213-1327 76692959:1328-1433 76693598:1434-1456 76693694:1457-1491 76703674:1492-1968 76723987:1969-1990 76705990:199…	200.929	35.84	1	1	20	70							572	62.0097	6.7417
comp34369_c0_seq2_11	[2208 - 577] (REVERSE SENSE) len=2468 path=[76977569:0-2200 76989083:2201-2364 76989914:2365-2379 76990006:2380-2467] -1-1 544	200.671	40.44	2	19	19	48	1.15663	23	4.77921	0.822145	23	7.41006	544	58.1431	5.93506
comp15062_c0_seq1_11	[1617 - 277] (REVERSE SENSE) len=1887 path=[11533072:0-518 11535795:519-1886] -1-1 447	200.066	41.16	1	20	20	60	1.13123	33	14.2978	0.851297	33	25.0977	447	48.7336	5.42725
comp31341_c0_seq1_3	[277 - 1593] len=2035 path=[57757507:0-285 57758827:286-287 57758831:288-1324 57764549:1325-1337 57764631:1338-1786 57766977:1787-1789 57766984:1790-2034] -1-1 439	200.013	50.34	1	20	20	60	0.761349	27	16.9249	1.27571	27	10.5284	439	48.0139	8.76318
comp31668_c0_seq1_1	[260 - 1411] len=1880 path=[59571051:0-958 59577507:959-960 59577512:961-1447 59580466:1448-1487 59580780:1488-1534 59586049:1535-1556 59581207:1557-1588 59587194:1589-1611 59581567:1612-1879] -1-1 384	199.989	48.18	1	12	12	52	1.33942	19	8.25213	0.6124	19	23.2533	384	40.6511	8.01611
comp27645_c0_seq1_3	[205 - 699] len=1691 path=[40446970:0-353 40448801:354-379 40448939:380-380 40448945:381-411 40449118:412-454 40492129:455-469 40474899:470-1690] -1-1 165	199.657	10.91	4	1	1	60	1.31891	23	10.2079	0.635936	23	22.6552	165	16.6748	8.45557
comp27518_c0_seq1_9	[1887 - 283] (REVERSE SENSE) len=2350 path=[39930341:0-144 39931214:145-2349] -1-1 535	199.515	31.78	5	17	17	63	1.0437	49	8.15813	0.951731	49	10.273	535	60.7003	7.62061
comp35587_c0_seq1_15	[1144 - 443] (REVERSE SENSE) len=2287 path=[86890675:0-236 86923400:237-264 86892034:265-315 86892306:316-351 86892525:352-615 86918024:616-619 86893764:620-1120 86923950:1121-1121 86923951:1122-1124 86896345:1125-1126 86896349:1127-1537 86898720:1538-1541 86898754:1542-1771 86920992:1772-1780 86899998:1781-2286] -1-1 234	199.509	45.73	1	9	9	50	1.06623	23	9.51516	0.92588	23	11.7192	234	25.4514	8.66064
comp34725_c0_seq1_20	[3466 - 2] (REVERSE SENSE) len=3731 path=[79642405:0-1370 79707915:1371-1371 79707916:1372-1376 79700606:1377-1393 79651387:1394-3470 79701327:3471-3541 79701912:3542-3543 79664830:3544-3671 79665570:3672-3692 79665678:3693-3730] -1-1 1155	199.184	29.87	1	20	33	70	0.774107	18	20.5908	1.26096	18	14.5473	1155	130.133	6.91748
comp36026_c2_seq1_4	[318 - 2510] len=3056 path=[91028542:0-133 91029117:134-200 91029393:201-230 91029672:231-287 91029995:288-2780 91067584:2781-2782 91067592:2783-2940 91153323:2941-2948 91068932:2949-3055] -1-1 731	198.993	38.3	1	24	24	62	0.896078	27	18.3187	1.12112	27	15.5699	731	79.9255	7.97217
comp26848_c0_seq1_9	[1240 - 431] (REVERSE SENSE) len=1511 path=[37429437:0-230 37446696:231-265 37430459:266-310 37447087:311-311 37430681:312-391 37446994:392-392 37431003:393-1233 37435062:1234-1253 37435118:1254-1510] -1-1 270	198.827	50.37	1	13	13	64	0.893671	30	10.9393	1.12388	30	9.31663	270	29.1058	5.24951
comp31383_c0_seq4_8	[1327 - 350] (REVERSE SENSE) len=1635 path=[58015107:0-256 58027053:257-284 58016933:285-324 58026462:325-337 58017260:338-733 57983553:734-768 58019964:769-871 57984343:872-896 57984504:897-1164 57986172:1165-1193 57986381:1194-1634] -1-1 326	198.587	54.91	1	0	12	47							326	35.0394	7.25439
comp29010_c0_seq1_11	[1738 - 491] (REVERSE SENSE) len=1962 path=[46215406:0-278 46216938:279-281 46216955:282-386 46217573:387-394 46217652:395-552 46218549:553-583 46218692:584-1398 46223099:1399-1414 46223181:1415-1961] -1-1 416	198.521	52.4	2	9	20	53	0.991979	6	10.0815	1.01107	6	11.4566	416	46.9402	8.73389
comp21838_c0_seq1_3	[287 - 1393] len=2206 path=[22976194:0-1553 22984132:1554-2205] -1-1 369	198.317	42.55	1	15	15	56	1.05637	33	6.96928	0.937194	33	9.5381	369	40.5518	7.60596
comp33431_c0_seq1_8	[1876 - 365] (REVERSE SENSE) len=2191 path=[70167032:0-280 70168942:281-281 70168954:282-678 70171347:679-700 70171484:701-954 70199577:955-967 70173087:968-2190] -1-1 504	198.096	53.57	1	27	27	62	0.523184	30	31.4997	1.54886	30	12.3072	504	58.1318	9.20264
comp36223_c1_seq7_10	[2686 - 302] (REVERSE SENSE) len=2911 path=[93192682:0-166 93203193:167-167 93203194:168-228 93200847:229-305 93162217:306-313 93103879:314-340 93104098:341-1508 93111717:1509-2704 93189889:2705-2711 93119082:2712-2910] -1-1 795	198.031	28.68	5	10	23	76	0.907006	27	12.276	1.10858	27	10.6607	795	90.1558	8.98291
comp26023_c0_seq1_2	[239 - 1174] len=2629 path=[34550070:0-324 34509435:325-368 34548040:369-393 34509705:394-941 34512577:942-1139 34554852:1140-1140 34513608:1141-1195 34555552:1196-1204 34555561:1205-1205 34555562:1206-1210 34513877:1211-1562 34515595:1563-1604 34515761:1605-2019 34517382:2020-2050 34545613:2051-2628] -1-1 312	197.948	48.08	2	1	13	55	1.17643	3	11.6891	0.79943	3	19.4959	312	34.6052	5.77002
comp30777_c0_seq1_3	[134 - 1558] len=1697 path=[54758902:0-334 54760570:335-339 54760587:340-1636 54767384:1637-1642 54767407:1643-1696] -1-1 475	197.889	43.79	1	18	18	48	1.4192	22	11.9398	0.520622	22	38.3758	475	52.2472	7.25439
comp29491_c0_seq1_12	[1471 - 341] (REVERSE SENSE) len=1812 path=[48395220:0-1044 48401461:1045-1084 48401712:1085-1128 48402023:1129-1153 48420662:1154-1555 48404555:1556-1560 48404629:1561-1811] -1-1 377	197.801	54.91	2	17	21	50	0.820296	12	33.8191	1.20467	12	25.0889	377	42.559	6.40479
comp14812_c0_seq1_2	[142 - 1089] len=1305 path=[11121381:0-1304] -1-1 316	197.369	48.73	2	16	16	60	1.21237	41	10.351	0.758192	41	18.0869	316	35.7695	6.75635
comp29245_c0_seq1_5	[1148 - 756] (REVERSE SENSE) len=1355 path=[47240645:0-478 47243815:479-483 47243844:484-559 47260239:560-566 47244262:567-598 47244464:599-682 47244883:683-688 47244909:689-1045 47259647:1046-1085 47247244:1086-1354] -1-1 131	197.067	38.93	1	5	5	64	1.05376	23	5.64591	0.94019	23	7.31866	131	14.262	5.021
comp34350_c0_seq2_10	[2371 - 704] (REVERSE SENSE) len=2558 path=[76821160:0-425 76823027:426-462 76823178:463-638 76824052:639-668 76824135:669-750 76824447:751-867 76824852:868-2557] -1-1 556	196.983	40.47	4	21	22	63	0.997862	38	9.63993	1.00432	38	11.211	556	62.1911	7.12256
comp36847_c1_seq1_4	[63 - 1775] len=2335 path=[100082843:0-1805 100095071:1806-1820 100095138:1821-2334] -1-1 571	196.821	32.75	1	17	19	62	1.0569	35	7.97014	0.936578	35	11.0155	571	63.6357	6.22705
comp26925_c0_seq1_2	[241 - 1506] len=1652 path=[37696046:0-924 37700114:925-1602 37703335:1603-1606 37703346:1607-1651] -1-1 422	196.417	45.73	1	12	12	43	1.20432	16	26.0024	0.766556	16	46.0001	422	44.9391	6.63916
comp36108_c0_seq6_7	[233 - 2587] len=2589 path=[91818326:0-386 91874317:387-397 91821177:398-527 91916369:528-705 91823248:706-732 91912835:733-1038 91825398:1039-1085 91825600:1086-1296 91827090:1297-1320 91827258:1321-1509 91828773:1510-1538 91828975:1539-1728 91830310:1729-1754 91830506:1755-1987 91832201:1988-2012 91832345:2013-2231 91870776:2232-2256 91833690:2257-2352 91834261:2353-2387 91887086:2388-2523 9183…	196.374	31.97	2	0	20	52							785	88.7516	6.55127
comp31149_c0_seq2_4	[1280 - 567] (REVERSE SENSE) len=1475 path=[56732581:0-494 56744379:495-508 56734878:509-628 56742956:629-725 56729710:726-788 56720069:789-817 56725005:818-1004 56721142:1005-1054 56731833:1055-1133 56721767:1134-1165 56727893:1166-1303 56728575:1304-1321 56728675:1322-1474] -1-1 238	196.058	39.08	1	2	9	58	0.00250856	11	10832.7	2.14644	11	0.173498	238	25.6199	5.57959
comp23168_c0_seq1_4	[429 - 1] (REVERSE SENSE) len=596 path=[26042748:0-447 26045022:448-595] -1-1 143	195.625	65.03	1	1	9	77	0.990271	1		1.01303	1		143	17.2519	9.96436
comp19782_c0_seq2_2	[179 - 961] len=2249 path=[19009205:0-904 19013956:905-2248] -1-1 261	195.275	40.61	3	7	11	67	1.07645	16	7.44448	0.914028	16	10.1265	261	29.4285	5.07178
comp26659_c0_seq1_2	[174 - 1049] len=1542 path=[36743467:0-99 36743850:100-100 36743852:101-1289 36754989:1290-1311 36751663:1312-1541] -1-1 292	195.012	63.01	2	12	12	50	1.09072	19	7.44131	0.897774	19	11.0566	292	31.9721	9.49561
comp16214_c0_seq1_5	[31 - 1932] len=2643 path=[13818887:0-2642] -1-1 634	194.805	35.17	1	16	19	56	1.10443	13	3.83069	0.882039	13	5.338	634	68.7357	6.30322
comp17166_c0_seq1_2	[31 - 498] len=500 path=[15209782:0-39 15210083:40-416 15212473:417-440 15212579:441-499] -1-1 156	194.71	46.79	1	7	7	44	1.26743	11	38.6382	0.695013	11	229.003	156	18.4775	8.19189
comp22595_c1_seq1_3	[128 - 1324] len=1324 path=[24542532:0-1323] -1-1 399	194.585	51.88	1	9	17	50	0.735356	2	7.97136	1.30353	2	5.15658	399	45.0499	6.26514
comp24685_c0_seq1_4	[354 - 1] (REVERSE SENSE) len=456 path=[30280719:0-314 30282324:315-455] -1-1 118	194.566	79.66	12	7	8	57	1.16278	39	7.6324	0.815093	39	13.4142	118	12.6297	6.94678
comp26023_c0_seq3_2	[168 - 1109] len=2618 path=[34508410:0-259 34509435:260-303 34509588:304-328 34509705:329-876 34512577:877-1074 34554852:1075-1075 34513608:1076-1130 34555552:1131-1139 34555561:1140-1140 34555562:1141-1145 34513877:1146-1497 34515595:1498-1539 34515761:1540-1954 34517382:1955-1985 34517514:1986-2617] -1-1 314	194.533	47.77	1	1	13	54	1.3468	2	9.5601	0.592445	2	25.1676	314	34.9474	5.8208
comp27748_c0_seq1_2	[284 - 1261] len=1466 path=[40860488:0-1465] -1-1 326	194.469	55.52	1	14	14	53	1.48721	34	13.6809	0.442826	34	58.6074	326	35.8289	5.56689
comp36215_c0_seq2_13	[3561 - 4091] len=4497 path=[92968693:0-359 92971065:360-404 92971363:405-1364 93076205:1365-1368 92976765:1369-2781 92984779:2782-2799 92984887:2800-2855 92985240:2856-2871 92985340:2872-3209 92987022:3210-3214 92987079:3215-3545 92989087:3546-3548 92989095:3549-3606 93029595:3607-3727 93030297:3728-3756 93030504:3757-4020 93031689:4021-4030 93031736:4031-4496] -1-1 177	194.354	44.63	5	2	9	55	1.39657	4	5.90167	0.546651	4	18.0116	177	20.1686	10.2134
comp32461_c0_seq8_1	[28 - 318] len=318 path=[64209615:0-224 64264800:225-235 64264811:236-271 64210965:272-317] -1-1 97	194.114	58.76	5	8	8	53	1.44102	23	9.3663	0.495825	23	32.2952	97	10.8081	11.605
comp28656_c0_seq1_11	[2421 - 289] (REVERSE SENSE) len=2514 path=[44617993:0-2396 44630641:2397-2436 44630902:2437-2513] -1-1 711	194.098	40.79	1	25	25	50	0.992487	21	5.91295	1.01049	21	6.96144	711	82.3191	5.26221
comp31713_c0_seq1_8	[1265 - 282] (REVERSE SENSE) len=1617 path=[59813732:0-249 59815043:250-264 59815100:265-655 59817328:656-662 59817367:663-1292 59820976:1293-1304 59821094:1305-1354 59826482:1355-1355 59821373:1356-1616] -1-1 328	193.996	22.26	1	6	6	65	1.4505	64	15.2868	0.484888	64	56.0483	328	35.2485	7.1958
comp15885_c0_seq1_1	[513 - 1] (REVERSE SENSE) len=550 path=[13125460:0-549] -1-1 171	192.974	84.8	1	8	14	53	1.17189	5	3.83826	0.80464	5	6.20429	171	18.668	8.35303
comp36876_c0_seq5_4	[393 - 2168] len=2168 path=[100496322:0-385 100481427:386-568 100393373:569-595 100509877:596-661 100394030:662-695 100394221:696-1384 100399139:1385-1412 100399339:1413-1506 100399967:1507-1530 100400135:1531-1621 100510476:1622-1861 100402234:1862-1902 100402436:1903-2040 100403327:2041-2047 100510743:2048-2118 100403756:2119-2167] -1-1 592	192.655	17.74	6	4	9	49	0.94343	2	29.0306	1.02573	2	30.688	592	65.4549	7.02002
comp35673_c0_seq39_7	[173 - 3160] len=3350 path=[87777838:0-152 87778677:153-165 87778758:166-933 87915436:934-936 87782307:937-1092 87783033:1093-1118 87849826:1119-1644 87852446:1645-1676 87867415:1677-1912 87868606:1913-2002 87869106:2003-2405 87870666:2406-2423 87870707:2424-2458 87790387:2459-3349] -1-1 996	192.358	24.7	6	0	22	52							996	111.403	5.97314
comp26479_c0_seq1_3	[364 - 2] (REVERSE SENSE) len=416 path=[36150904:0-415] -1-1 121	191.574	86.78	2	6	7	62	0.920679	16	26.8096	1.09097	16	25.0404	121	12.9306	6.50732
comp35518_c1_seq1_12	[2978 - 282] (REVERSE SENSE) len=3084 path=[86330378:0-604 86334230:605-613 86334306:614-3083] -1-1 899	191.408	28.81	1	24	24	55	1.02259	31	7.30754	0.975946	31	8.79557	899	99.472	5.32568
comp26963_c0_seq1_4	[1164 - 274] (REVERSE SENSE) len=1325 path=[37850469:0-156 37851420:157-178 37851603:179-1172 37869758:1173-1187 37857513:1188-1324] -1-1 297	191.373	70.71	5	18	19	60	0.901063	34	7.93906	1.11539	34	6.99586	297	31.827	8.23584
comp31039_c0_seq2_13	[2295 - 430] (REVERSE SENSE) len=2420 path=[56166639:0-305 56155785:306-1095 56159553:1096-1391 56160951:1392-1469 56161313:1470-1490 56161422:1491-2419] -1-1 622	191.349	31.35	2	15	17	50	1.31445	20	13.7017	0.64069	20	32.7492	622	66.187	8.08936
comp33839_c0_seq1_15	[3596 - 696] (REVERSE SENSE) len=3768 path=[73085870:0-256 73087307:257-258 73087315:259-286 73087496:287-2284 73099244:2285-2292 73099301:2293-3767] -1-1 967	190.959	42.09	7	37	38	65	0.900679	38	11.2257	1.11583	38	10.3466	967	107.726	6.60986
comp34457_c0_seq1_7	[242 - 2272] len=2689 path=[77611068:0-490 77614359:491-493 77614381:494-948 77617123:949-951 77617146:952-1409 77650572:1410-1432 77620273:1433-1538 77620759:1539-1554 77620864:1555-1955 77623146:1956-1969 77623225:1970-2354 77649343:2355-2360 77625652:2361-2688] -1-1 677	190.813	26.88	1	21	21	59	1.13598	34	17.7635	0.845832	34	31.1591	677	70.7383	5.38916
comp35673_c0_seq15_8	[26 - 2296] len=2297 path=[87882340:0-283 87883997:284-395 87884622:396-567 87885474:568-816 87875772:817-845 87921043:846-866 87876035:867-930 87783033:931-956 87849826:957-1482 87852446:1483-1514 87867415:1515-1750 87868606:1751-1840 87869106:1841-2243 87870666:2244-2261 87870707:2262-2296] -1-1 757	190.693	27.48	12	0	17	48							757	84.5505	6.62451
comp30471_c0_seq1_3	[116 - 1393] len=2070 path=[53185079:0-1481 53192823:1482-1511 53192946:1512-1639 53200554:1640-1650 53193711:1651-2069] -1-1 426	190.248	49.77	1	18	18	55	0.788398	22	14.0791	1.24466	22	10.3144	426	47.6865	6.46826
comp31715_c0_seq1_6	[272 - 1888] len=2507 path=[59832124:0-800 59836092:801-823 59836181:824-1737 59840138:1738-1740 59840144:1741-1896 59840927:1897-1897 59840928:1898-2506] -1-1 539	189.912	28.39	3	13	13	56	1.23853	25	10.8658	0.728174	25	21.7153	539	60.1888	5.8208
comp45559_c0_seq1_1	[221 - 3] (REVERSE SENSE) len=259 path=[119811873:0-258] -1-1 73	189.867	63.01	1	1	4	64	0.000828296	1		2.14837	1		73	7.9123	8.52881
comp29317_c0_seq1_3	[189 - 1265] len=2153 path=[47570084:0-158 47571180:159-187 47571395:188-2152] -1-1 359	189.727	36.21	2	13	13	57	1.11505	28	18.8664	0.869739	28	30.418	359	39.5128	6.1001
comp30895_c4_seq11_6	[1236 - 493] (REVERSE SENSE) len=1407 path=[55456021:0-666 55491898:667-698 55464611:699-988 55420011:989-1052 55420359:1053-1064 55492004:1065-1076 55420483:1077-1182 55421139:1183-1191 55421185:1192-1270 55421783:1271-1406] -1-1 248	189.682	38.31	4	4	9	62	0.838265	1		1.18745	1		248	28.3483	5.08447
comp36456_c2_seq1_10	[2490 - 70] (REVERSE SENSE) len=2652 path=[95611179:0-43 95623365:44-51 95592983:52-1718 95604038:1719-1722 95604051:1723-2525 95618607:2526-2651] -1-1 807	189.561	32.71	3	24	24	56	0.857966	22	24.8738	1.16475	22	22.2147	807	90.5189	7.1958
comp25393_c0_seq1_9	[1076 - 501] (REVERSE SENSE) len=1270 path=[32462471:0-422 32465451:423-435 32465580:436-474 32465843:475-476 32465852:477-1269] -1-1 192	189.132	48.44	3	7	12	58	1.28542	16	11.4023	0.674345	16	24.6617	192	21.6988	5.69385
comp32279_c0_seq3_12	[2825 - 1005] (REVERSE SENSE) len=3282 path=[63095816:0-198 63096755:199-218 63096842:219-334 63139079:335-344 63097430:345-503 63098027:504-958 63099921:959-1213 63131259:1214-1227 63147139:1228-1246 63108372:1247-1496 63086738:1497-1531 63086923:1532-1745 63088191:1746-1771 63088337:1772-1847 63088697:1848-1876 63111607:1877-2071 63112472:2072-2683 63115687:2684-2708 63115765:2709-2912 63117036…	189.018	34.27	6	7	20	59	0.893454	7	5.58954	1.12413	7	5.28751	607	65.85	7.89893
comp31280_c0_seq1_4	[1306 - 311] (REVERSE SENSE) len=1644 path=[57421359:0-342 57432704:343-352 57423832:353-415 57424307:416-427 57424399:428-1643] -1-1 332	188.918	47.59	4	12	12	51	1.21684	22	14.9525	0.753062	22	27.8483	332	36.4057	8.96826
comp23960_c0_seq1_5	[723 - 1] (REVERSE SENSE) len=769 path=[28182771:0-474 28185584:475-530 28187968:531-663 28177239:664-704 28186492:705-768] -1-1 241	188.881	68.05	1	3	12	51							241	27.3616	6.97607
comp26194_c0_seq1_6	[1039 - 764] (REVERSE SENSE) len=1226 path=[35105012:0-554 35125592:555-568 35107323:569-597 35118734:598-604 35107500:605-811 35108540:812-885 35108909:886-985 35109338:986-1225] -1-1 92	188.692	53.26	2	7	7	62	1.29242	32	11.6758	0.666184	32	25.0107	92	10.2765	10.2866
comp35500_c0_seq1_3	[38 - 2113] len=2537 path=[86193109:0-174 86209248:175-197 86194112:198-464 86195349:465-468 86195362:469-709 86213948:710-721 86196507:722-2072 86206218:2073-2096 86203547:2097-2122 86210135:2123-2181 86203960:2182-2536] -1-1 692	188.56	36.99	5	25	25	60	0.850721	39	13.3028	1.17316	39	11.0095	692	77.9552	7.03467
comp31272_c0_seq1_8	[1884 - 301] (REVERSE SENSE) len=2055 path=[57385639:0-199 57400448:200-236 57386837:237-343 57387415:344-355 57387495:356-560 57388662:561-567 57388685:568-1592 57400745:1593-1614 57394530:1615-2005 57396594:2006-2007 57396602:2008-2054] -1-1 528	188.379	40.91	1	18	18	59	0.949685	33	19.5411	1.05961	33	19.2704	528	57.8246	5.85889
comp20771_c0_seq1_2	[205 - 1419] len=1581 path=[20703502:0-1580] -1-1 405	188.315	40.25	3	15	18	55	0.868569	20	6.30691	1.15266	20	5.4252	405	46.0648	6.46826
comp32414_c0_seq1_10	[1700 - 708] (REVERSE SENSE) len=1891 path=[63922929:0-502 63952617:503-541 63926224:542-586 63926560:587-611 63926723:612-712 63927421:713-719 63927500:720-1890] -1-1 331	188.14	64.65	1	16	16	53	1.02061	25	19.028	0.978228	25	23.9183	331	35.0997	8.63135
comp32827_c0_seq1_3	[143 - 3139] len=3577 path=[66443304:0-19 66440857:20-71 66439581:72-124 66414684:125-3576] -1-1 999	187.445	20.42	2	18	18	57	0.957715	37	11.7265	1.05039	37	12.2707	999	108.856	5.47803
comp35862_c1_seq1_3	[767 - 1372] len=1686 path=[89476455:0-453 89479390:454-459 89479418:460-563 89480150:564-567 89480175:568-665 89480878:666-683 89480969:684-773 89523146:774-774 89523147:775-779 89481570:780-807 89481690:808-931 89482573:932-936 89482606:937-1100 89483554:1101-1194 89484067:1195-1241 89484363:1242-1282 89484632:1283-1320 89484836:1321-1354 89485071:1355-1401 89502577:1402-1573 89503522:1574-1685…	187.318	54.46	2	10	10	54	0.712395	40	23.5329	1.33166	40	14.4074	202	22.4786	7.21045
comp29236_c0_seq2_6	[1161 - 718] (REVERSE SENSE) len=1468 path=[47212528:0-612 47216274:613-625 47216383:626-743 47217095:744-777 47217291:778-1109 47219235:1110-1148 47219441:1149-1467] -1-1 148	187.282	55.41	3	3	8	53	1.24835	18	8.68679	0.716888	18	16.9378	148	16.3135	6.31592
comp34188_c0_seq1_3	[152 - 1474] len=1882 path=[75542853:0-71 75556666:72-101 75543404:102-219 75554251:220-223 75543999:224-518 75545167:519-537 75545236:538-809 75552273:810-831 75546904:832-1881] -1-1 441	187.213	45.12	2	15	15	45	1.21241	11	14.7439	0.758144	11	24.3973	441	48.4009	6.04932
comp31544_c0_seq1_11	[1823 - 282] (REVERSE SENSE) len=1923 path=[58840528:0-144 58841238:145-206 58841520:207-410 58842636:411-414 58842646:415-679 58850905:680-694 58844298:695-1198 58847407:1199-1222 58847535:1223-1226 58847551:1227-1342 58848086:1343-1352 58848148:1353-1663 58849622:1664-1688 58849696:1689-1922] -1-1 514	187.126	36.77	1	11	12	40	1.33858	15	17.3772	0.613372	15	37.3159	514	54.5212	6.30322
comp21684_c0_seq1_10	[1590 - 82] (REVERSE SENSE) len=1677 path=[22644764:0-1676] -1-1 503	186.906	44.73	1	15	15	48	0.946131	18	22.307	1.06355	18	25.2839	503	54.757	5.99854
comp27153_c0_seq1_3	[164 - 847] len=1521 path=[38567527:0-1520] -1-1 228	186.76	53.51	2	7	9	54	1.00186	16	10.6184	0.999701	16	12.0579	228	24.6664	4.53857
comp37607_c0_seq12_6	[114 - 2846] len=4701 path=[110790020:0-464 110901851:465-509 110792691:510-512 110792722:513-789 110900480:790-791 110794347:792-795 110794368:796-805 110794452:806-849 110900528:850-887 110794997:888-924 110795160:925-1021 110795709:1022-1059 110900708:1060-1075 110796019:1076-1087 110796099:1088-1382 110797588:1383-1398 110797633:1399-1562 110900905:1563-1605 110900933:1606-1680 110798811:1681…	186.75	18.77	2	13	15	52	1.42202	18	19.379	0.517373	18	70.8404	911	102.225	8.96826
comp25445_c0_seq1_2	[493 - 978] len=1353 path=[32645519:0-1047 32651977:1048-1063 32652064:1064-1234 32652825:1235-1245 32652878:1246-1352] -1-1 162	186.715	55.56	1	8	8	41	1.11672	13	5.93133	0.867937	13	8.35211	162	17.396	5.36377
comp31199_c0_seq1_3	[124 - 1602] len=1766 path=[56954293:0-63 56954664:64-170 56978752:171-188 56955453:189-562 56977449:563-584 56957807:585-1084 56960826:1085-1097 56960902:1098-1765] -1-1 493	186.578	41.78	1	15	21	59	1.08037	14	10.0772	0.909623	14	12.7508	493	54.2307	7.43018
comp24565_c0_seq1_2	[129 - 1613] len=2036 path=[29916038:0-1625 29924248:1626-2035] -1-1 495	186.076	45.66	5	17	20	48	1.04459	22	10.1792	0.950658	22	13.4586	495	54.4907	8.01611
comp36158_c1_seq1_2	[301 - 1011] len=2094 path=[92382435:0-1206 92388363:1207-1228 92388509:1229-1265 92388687:1266-1269 92388706:1270-1383 92389389:1384-1396 92389674:1397-2093] -1-1 237	186.006	67.51	2	11	11	40	1.08121	10	4.30967	0.908327	10	5.74894	237	25.977	4.75439
comp28994_c1_seq4_15	[2780 - 606] (REVERSE SENSE) len=3434 path=[46153298:0-146 46154174:147-178 46154417:179-973 46131591:974-997 46159313:998-1310 46133442:1311-1339 46182275:1340-1496 46134263:1497-1525 46186813:1526-1805 46135982:1806-1831 46184491:1832-1865 46215108:1866-1876 46136487:1877-2048 46137290:2049-2092 46137500:2093-2368 46139135:2369-2437 46139534:2438-2573 46215202:2574-2599 46194703:2600-2832 46197…	185.936	41.1	1	0	29	59							725	81.6106	5.59229
comp28496_c0_seq1_1	[377 - 1351] len=1818 path=[43943821:0-311 43955801:312-312 43945702:313-360 43957482:361-1817] -1-1 325	185.801	44.92	2	9	11	47	1.06214	23	42.9515	0.930564	23	95.4664	325	34.3484	5.63037
comp36841_c0_seq2_13	[3214 - 1049] (REVERSE SENSE) len=3665 path=[99994675:0-904 100012330:905-921 99999199:922-1069 100020973:1070-1070 100000016:1071-1890 100004139:1891-1905 100004194:1906-2456 100023379:2457-2472 100022350:2473-2480 100016413:2481-2555 100007265:2556-2667 100007739:2668-2680 100007791:2681-2911 100008854:2912-3664] -1-1 722	185.442	29.22	2	13	15	48	1.23073	14	11.9091	0.736616	14	23.0981	722	77.6442	4.51318
comp36749_c0_seq7_2	[205 - 1593] len=2095 path=[98832732:0-254 98834130:255-551 98835776:552-577 98881010:578-641 98836285:642-688 98928168:689-709 98914301:710-730 98881815:731-788 98915402:789-801 98882141:802-863 98928284:864-892 98837255:893-1570 98840881:1571-1634 98841269:1635-1724 98841887:1725-1737 98841957:1738-1799 98842294:1800-1804 98842349:1805-1889 98899996:1890-1903 98842884:1904-2094] -1-1 463	185.377	35.64	1	4	13	48	0.532608	6	12.5596	1.53694	6	4.80965	463	48.64	8.04541
comp26627_c0_seq1_6	[1498 - 530] (REVERSE SENSE) len=1741 path=[36637823:0-1740] -1-1 323	185.265	44.58	1	14	14	55	1.11504	36	8.87048	0.869711	36	12.2009	323	35.1084	9.0708
comp35673_c0_seq4_6	[173 - 3232] len=3776 path=[87777838:0-152 87913005:153-165 87778758:166-933 87915436:934-936 87782307:937-1092 87783033:1093-1118 87849826:1119-1644 87852446:1645-1676 87852559:1677-2070 87905807:2071-2076 87854609:2077-3120 87898857:3121-3151 87859979:3152-3278 87860528:3279-3287 87860576:3288-3775] -1-1 1020	185.183	22.94	1	0	20	49							1020	114.705	5.79541
comp24923_c0_seq3_6	[1052 - 201] (REVERSE SENSE) len=1332 path=[31016962:0-703 31021072:704-1010 31022820:1011-1087 31041541:1088-1088 31032588:1089-1210 31033405:1211-1212 31033429:1213-1270 31033846:1271-1331] -1-1 284	185.167	62.68	6	15	15	57	0.484051	33	60.339	1.5939	33	19.3415	284	30.6861	8.70459
comp36215_c0_seq1_13	[3561 - 4091] len=4593 path=[92968693:0-359 92971065:360-404 92971363:405-1364 92976753:1365-1368 92976765:1369-2781 93083070:2782-2799 92984887:2800-2855 93083795:2856-2871 92985340:2872-3209 93087140:3210-3214 92987079:3215-3545 92989087:3546-3548 92989095:3549-3606 92989429:3607-4029 93055050:4030-4033 92991923:4034-4145 93074693:4146-4158 92992820:4159-4225 92993173:4226-4244 92993289:4245-42…	185.134	44.63	2	2	9	53	1.64882	1		0.257386	1		177	20.1976	10.2134
comp31331_c0_seq1_2	[186 - 944] len=1214 path=[57689458:0-259 57691104:260-295 57691328:296-495 57706155:496-517 57692846:518-672 57693814:673-697 57694045:698-1082 57696577:1083-1099 57696676:1100-1213] -1-1 253	185.078	35.97	2	9	9	54	1.02316	41	8.89399	0.975294	41	11.2732	253	26.7463	8.86572
comp36108_c0_seq2_7	[1380 - 3287] len=3563 path=[91818326:0-386 91874317:387-397 91821177:398-527 91917910:528-705 91823248:706-732 91823432:733-944 91875179:945-966 91824945:967-1038 91825398:1039-1085 91825600:1086-1296 91827090:1297-1320 91909016:1321-1394 91917840:1395-1395 91909441:1396-1510 91828773:1511-1539 91828975:1540-1729 91830310:1730-1755 91830506:1756-1988 91832201:1989-2013 91832345:2014-2232 9183360…	184.841	34.28	1	2	19	61	0.958002	2	7.33659	1.04731	2	7.70121	636	72.6075	6.60986
comp27223_c0_seq2_1	[185 - 601] len=1179 path=[38834227:0-85 38834803:86-156 38835232:157-336 38836215:337-438 38836770:439-464 38853592:465-465 38853597:466-612 38854505:613-614 38854523:615-647 38865715:648-652 38854728:653-1178] -1-1 139	184.634	61.15	1	2	9	51	0.852733	1		1.17085	1		139	15.6533	10.0376
comp37276_c0_seq1_5	[135 - 2741] len=3242 path=[105675671:0-10 105675714:11-288 105677291:289-310 105677425:311-805 105616725:806-831 105616805:832-931 105617159:932-957 105658998:958-1066 105690864:1067-1101 105690899:1102-1215 105618598:1216-1491 105619874:1492-1530 105620028:1531-1564 105620201:1565-1593 105620298:1594-1654 105620516:1655-1666 105620573:1667-1711 105620830:1712-1737 105620990:1738-1931 105691215:…	184.474	30.03	3	8	25	55	0.816327	8	6.23365	1.21237	8	4.81567	869	95.8686	4.75439
comp31376_c0_seq1_1	[200 - 1306] len=1711 path=[57938790:0-165 57992307:166-173 57940119:174-546 57942494:547-578 57942662:579-1050 57945446:1051-1088 57945620:1089-1710] -1-1 369	183.83	43.9	2	5	13	49	1.08213	5	10.8422	0.907632	5	13.6814	369	40.0717	8.26514
comp15975_c0_seq1_4	[376 - 2913] len=3172 path=[13305687:0-3171] -1-1 846	183.058	35.46	3	25	26	58	0.991472	21	16.6756	1.01166	21	16.7667	846	96.6118	7.13721
comp31383_c0_seq2_7	[1327 - 350] (REVERSE SENSE) len=1635 path=[58015107:0-256 58016776:257-284 58016933:285-324 58017157:325-337 58017260:338-733 57983553:734-768 57983778:769-871 57984343:872-896 58001820:897-1036 58022306:1037-1058 58003012:1059-1164 57986172:1165-1193 57986381:1194-1634] -1-1 326	182.551	46.93	1	2	11	47	1.12629	10	6.89632	0.856827	10	10.1925	326	34.7473	6.63916
comp14781_c0_seq1_2	[98 - 1483] len=1768 path=[11077019:0-1767] -1-1 462	182.387	53.68	1	17	17	49	1.07208	24	4.89178	0.919138	24	6.36021	462	51.3504	8.01611
comp27023_c0_seq1_3	[93 - 1229] len=1741 path=[38073968:0-153 38085343:154-175 38075146:176-973 38080253:974-997 38080253:998-1021 38080472:1022-1252 38081849:1253-1264 38081910:1265-1740] -1-1 379	182.328	40.63	2	15	15	52	1.03331	28	15.1975	0.96364	28	16.8129	379	41.6486	5.12256
comp34094_c0_seq1_18	[3762 - 1627] (REVERSE SENSE) len=4125 path=[74879843:0-3578 74899888:3579-3874 74901482:3875-3896 74901605:3897-4124] -1-1 712	182.236	41.29	1	23	23	52	1.40721	30	18.4372	0.533976	30	53.4856	712	78.6604	7.23975
comp30796_c0_seq1_8	[1428 - 319] (REVERSE SENSE) len=1810 path=[54841765:0-246 54843117:247-1809] -1-1 370	182.104	53.78	1	17	17	61	0.873832	39	15.3024	1.14664	39	13.614	370	40.7002	8.6167
comp36108_c0_seq4_7	[233 - 2386] len=2388 path=[91818326:0-386 91874317:387-397 91821177:398-527 91916369:528-705 91823248:706-732 91823432:733-944 91824828:945-966 91824945:967-1038 91825398:1039-1085 91825600:1086-1296 91827090:1297-1320 91827258:1321-1509 91828773:1510-1538 91828975:1539-1728 91830310:1729-1754 91897983:1755-1987 91832201:1988-2012 91895781:2013-2352 91834261:2353-2387] -1-1 718	182.024	39.14	3	5	22	49	0.930763	2	10.0447	1.07646	2	9.96551	718	81.1329	6.50732
comp22538_c1_seq1_1	[5 - 304] len=304 path=[24420377:0-255 24422172:256-303] -1-1 100	181.747	72	1	2	7	65	1.00017	2	16.81	0.98593	2	19.601	100	11.6036	9.65674
comp26330_c0_seq1_1	[184 - 999] len=1425 path=[35591425:0-612 35595499:613-633 35595600:634-1424] -1-1 272	181.709	53.68	2	7	13	54	1.1275	7	3.41323	0.855573	7	5.01822	272	29.3167	8.44092
comp32427_c0_seq1_6	[1596 - 289] (REVERSE SENSE) len=1745 path=[64003135:0-230 64004893:231-234 64004920:235-1400 64012307:1401-1417 64012397:1418-1542 64013229:1543-1556 64013309:1557-1599 64030852:1600-1710 64014266:1711-1744] -1-1 436	181.517	38.53	1	17	17	47	0.935969	21	13.7435	1.07534	21	15.1362	436	47.9912	5.51611
comp28764_c0_seq1_4	[164 - 1492] len=1942 path=[45115023:0-335 45143159:336-357 45117149:358-905 45120357:906-924 45120479:925-1632 45126215:1633-1941] -1-1 443	180.487	48.76	2	4	18	55	1.04315	4	5.85859	0.950348	4	7.39808	443	49.4659	6.32861
comp25413_c0_seq1_6	[1666 - 620] (REVERSE SENSE) len=1803 path=[32533093:0-465 32558521:466-482 32536390:483-873 32538709:874-883 32538800:884-1675 32543969:1676-1802] -1-1 349	180.157	44.7	2	11	11	49	1.01282	31	5.57622	0.98716	31	6.84786	349	37.358	4.53857
comp30708_c0_seq1_7	[2421 - 784] (REVERSE SENSE) len=2567 path=[54399211:0-1656 54408062:1657-2439 54412061:2440-2475 54412248:2476-2566] -1-1 546	179.477	48.9	1	25	25	64	0.847452	48	10.9811	1.17691	48	8.7553	546	61.2365	6.56592
comp26570_c0_seq1_1	[212 - 829] len=1277 path=[36439250:0-1276] -1-1 206	179.431	43.2	2	3	9	54	1.53221	2	1.2493	0.39085	2	5.62254	206	23.6672	10.77
comp28560_c0_seq1_4	[996 - 598] (REVERSE SENSE) len=1005 path=[44220249:0-1004] -1-1 133	179.225	48.12	1	3	6	60	1.23928	12	13.3431	0.727191	12	23.2818	133	15.6086	10.6089
comp28049_c0_seq1_12	[2323 - 632] (REVERSE SENSE) len=2463 path=[42054138:0-348 42055576:349-403 42055832:404-595 42056580:596-597 42056593:598-642 42056914:643-648 42056980:649-705 42057246:706-730 42057337:731-2462] -1-1 564	179.141	48.05	3	23	23	53	0.829023	30	15.3742	1.198	30	12.6723	564	60.7455	7.10791
comp33531_c0_seq1_11	[1976 - 411] (REVERSE SENSE) len=2065 path=[70862611:0-399 70884513:400-401 70864153:402-451 70864355:452-483 70864470:484-600 70864967:601-602 70864983:603-1647 70869216:1648-1670 70869291:1671-1883 70870839:1884-1908 70871122:1909-2025 70888988:2026-2043 70872622:2044-2064] -1-1 522	178.824	48.08	1	22	23	50	1.13648	22	8.55323	0.845271	22	14.2966	522	58.3287	4.84326
comp33481_c2_seq1_26	[2225 - 534] (REVERSE SENSE) len=5220 path=[70584516:0-951 70549444:952-988 70549628:989-1499 70623328:1500-1526 70553108:1527-2262 70557955:2263-2301 70558205:2302-2311 70623495:2312-2325 70623509:2326-2335 70558443:2336-2697 70621349:2698-2783 70560682:2784-3607 70566050:3608-3652 70566050:3653-3697 70566332:3698-5219] -1-1 564	178.691	32.8	1	4	18	54	1.215	2	3.82	0.753855	2	7.06888	564	62.8918	4.83057
comp35739_c0_seq5_4	[153 - 1106] len=2000 path=[88323634:0-204 88325092:205-211 88325134:212-391 88326289:392-404 88326354:405-754 88328593:755-757 88328615:758-786 88328756:787-793 88328798:794-801 88328855:802-853 88383849:854-854 88383850:855-861 88329266:862-948 88384124:949-960 88329940:961-1011 88330242:1012-1019 88330298:1020-1085 88330695:1086-1236 88331588:1237-1260 88384236:1261-1269 88331771:1270-1270 883…	178.657	50.31	3	3	12	49	0.951694	1		1.0573	1		318	36.1445	6.29053
comp34329_c0_seq4_3	[87 - 1787] len=2350 path=[76712563:0-312 76714170:313-329 76714267:330-545 76689155:546-579 76689315:580-703 76690042:704-743 76690269:744-898 76691017:899-924 76691123:925-1000 76691583:1001-1026 76712033:1027-1084 76728245:1085-1131 76708686:1132-1246 76692959:1247-1352 76709773:1353-1375 76693694:1376-1410 76693889:1411-2349] -1-1 567	178.488	32.1	1	3	18	66							567	61.5794	6.27783
comp29441_c0_seq1_6	[1218 - 265] (REVERSE SENSE) len=1394 path=[48185393:0-89 48208726:90-126 48186263:127-356 48207911:357-369 48188031:370-803 48190178:804-822 48190320:823-1086 48192066:1087-1105 48192255:1106-1283 48194907:1284-1393] -1-1 318	178.285	37.74	1	10	11	48	1.15063	20	13.0394	0.828826	20	20.2478	318	34.1443	6.78564
comp28791_c0_seq1_3	[139 - 1386] len=1795 path=[45245838:0-1392 45252058:1393-1405 45252092:1406-1518 45252663:1519-1525 45252690:1526-1794] -1-1 416	177.788	41.83	3	13	15	65	0.99832	26	11.3746	1.00372	26	12.6525	416	46.477	5.50342
comp26890_c0_seq1_2	[198 - 887] len=1131 path=[37576594:0-159 37577499:160-175 37577606:176-348 37578789:349-367 37578892:368-1130] -1-1 230	177.583	35.22	1	7	7	47	1.26965	14	15.5869	0.691703	14	40.4712	230	25.0208	8.67529
comp37693_c0_seq1_3	[401 - 1780] len=2644 path=[111981490:0-2643] -1-1 460	177.381	36.52	1	12	12	41	0.833269	17	22.5313	1.19319	17	15.7943	460	50.7586	8.92432
comp31383_c0_seq5_5	[1770 - 514] (REVERSE SENSE) len=1840 path=[57977989:0-377 57980503:378-386 57980564:387-903 57983553:904-938 58019964:939-1041 57984343:1042-1066 57984504:1067-1334 57986172:1335-1363 58004047:1364-1839] -1-1 419	177.231	42.72	1	7	12	40	1.13176	7	15.6094	0.850685	7	27.8616	419	45.0665	8.85107
comp28626_c0_seq1_5	[1157 - 330] (REVERSE SENSE) len=1299 path=[44482035:0-1009 44487476:1010-1013 44487500:1014-1183 44499551:1184-1185 44488490:1186-1298] -1-1 276	177.112	33.33	1	6	10	52	1.14001	26	8.26707	0.841116	26	13.8706	276	29.5443	7.57666
comp33050_c0_seq2_8	[259 - 2604] len=3021 path=[67809066:0-165 67870932:166-176 67810299:177-216 67869016:217-235 67810680:236-556 67812723:557-675 67813647:676-700 67813829:701-842 67814698:843-880 67814950:881-974 67815472:975-1000 67815657:1001-1177 67816852:1178-1201 67817028:1202-1325 67817656:1326-1354 67828659:1355-1971 67832974:1972-1982 67833053:1983-2389 67836015:2390-2423 67836279:2424-2500 67836753:2501-…	177.11	25.96	1	9	16	52	1.40803	8	10.4919	0.531586	8	39.5889	782	86.6716	7.56201
comp37391_c0_seq1_3	[171 - 1745] len=2565 path=[107368974:0-441 107371176:442-502 107371516:503-667 107451745:668-681 107451759:682-691 107451769:692-696 107451774:697-939 107447590:940-943 107398872:944-1128 107441333:1129-1150 107399902:1151-1230 107443333:1231-1241 107400296:1242-1747 107452321:1748-1749 107402512:1750-1796 107402749:1797-1846 107402966:1847-1854 107402995:1855-1972 107436418:1973-2040 107403698:…	177.099	41.71	4	0	16	45							525	57.6186	5.26221
comp23342_c0_seq1_3	[161 - 907] len=1316 path=[26538612:0-927 26544732:928-932 26544752:933-1315] -1-1 249	177.081	61.04	3	12	12	48	1.03836	20	5.48948	0.957855	20	6.84951	249	27.3328	6.80029
comp26479_c1_seq1_1	[2 - 271] len=1160 path=[36140233:0-396 36142467:397-1159] -1-1 90	176.944	42.22	1	2	3	57	1.06083	3	5.44494	0.93207	3	7.43048	90	10.0702	8.77783
comp34600_c0_seq1_22	[4745 - 501] (REVERSE SENSE) len=4811 path=[78657194:0-572 78660342:573-4810] -1-1 1415	176.53	27.42	1	33	33	48	1.07416	24	11.5837	0.916716	24	16.413	1415	154.584	5.35107
comp24574_c0_seq2_2	[162 - 707] len=1405 path=[29939814:0-172 29940796:173-220 29958952:221-234 29947123:235-334 29941527:335-372 29941695:373-409 29941833:410-441 29942026:442-487 29942292:488-534 29942548:535-571 29942727:572-603 29942898:604-1404] -1-1 182	176.428	37.36	4	7	7	53	0.983899	31	22.2332	1.02035	31	29.275	182	20.791	9.89111
comp27499_c0_seq1_3	[261 - 803] len=1157 path=[39848098:0-451 39850562:452-459 39850590:460-516 39850943:517-541 39851105:542-753 39852231:754-760 39852273:761-1156] -1-1 181	176.241	40.33	1	4	4	59	1.43052	56	20.9139	0.507785	56	82.4892	181	19.6598	4.93213
comp35048_c0_seq1_8	[1622 - 432] (REVERSE SENSE) len=1801 path=[82273004:0-170 82299187:171-180 82273751:181-260 82297204:261-265 82274041:266-331 82274259:332-367 82274410:368-387 82274547:388-680 82275846:681-683 82275852:684-737 82291917:738-753 82276193:754-1800] -1-1 397	176.238	44.33	1	14	14	49	1.22761	34	9.44149	0.740694	34	19.6355	397	43.0664	6.06201
comp30793_c0_seq1_4	[142 - 1704] len=2425 path=[54828924:0-264 54830516:265-268 54830533:269-2133 54841392:2134-2164 54841527:2165-2305 54862544:2306-2332 54842389:2333-2424] -1-1 521	176.135	37.62	1	20	20	55	0.916252	31	13.6443	1.09797	31	13.4905	521	57.7335	5.17334
comp36148_c0_seq6_11	[2137 - 323] (REVERSE SENSE) len=2174 path=[92245031:0-1501 92252968:1502-1878 92268754:1879-1900 92309286:1901-1917 92255409:1918-2173] -1-1 605	176.103	20.99	1	12	12	49	0.738702	34	28.2063	1.30136	34	18.0742	605	66.6384	8.104
comp34249_c0_seq1_1	[116 - 1237] len=1577 path=[75991245:0-58 75991618:59-977 75997773:978-979 75997799:980-1576] -1-1 374	175.415	32.35	1	10	10	49	1.18902	23	27.5404	0.784976	23	49.1086	374	40.1715	7.85498
comp27384_c0_seq2_5	[1017 - 295] (REVERSE SENSE) len=1331 path=[39446703:0-338 39438065:339-389 39443788:390-618 39439601:619-1330] -1-1 241	175.169	56.85	1	5	9	46	1.31269	7	8.84058	0.643081	7	23.294	241	25.9834	5.45264
comp33218_c0_seq3_4	[912 - 352] (REVERSE SENSE) len=1074 path=[68823739:0-190 68845962:191-198 68824932:199-339 68847344:340-356 68847348:357-377 68825909:378-456 68826408:457-524 68847438:525-627 68847458:628-632 68827379:633-888 68844664:889-912 68847530:913-914 68842134:915-1073] -1-1 187	174.896	47.06	1	4	9	70	1.43751	11	6.34617	0.499848	11	23.0771	187	20.9266	11.1509
comp30895_c4_seq2_6	[2283 - 1531] (REVERSE SENSE) len=2480 path=[55407534:0-1550 55416944:1551-1553 55416974:1554-1704 55491898:1705-1736 55418060:1737-2026 55420011:2027-2090 55420359:2091-2102 55492004:2103-2114 55445193:2115-2229 55445833:2230-2238 55421185:2239-2317 55469672:2318-2479] -1-1 251	174.75	40.24	5	3	9	58	1.09209	1		0.896199	1		251	28.1411	4.99561
comp34761_c0_seq1_13	[2927 - 468] (REVERSE SENSE) len=3223 path=[79943861:0-251 79966211:252-271 79945623:272-339 79962676:340-416 79946279:417-502 79946715:503-521 79946904:522-610 79947328:611-624 79947408:625-2032 79967626:2033-2039 79955358:2040-2416 79957699:2417-2426 79957761:2427-2937 79970660:2938-2942 79961033:2943-3222] -1-1 820	174.418	28.17	6	17	20	48	1.23544	26	17.1417	0.729825	26	31.3992	820	93.5169	6.40479
comp34141_c0_seq1_4	[161 - 1711] len=2071 path=[75238714:0-315 75240108:316-340 75240209:341-1666 75246450:1667-1684 75246515:1685-1881 75253965:1882-1911 75247331:1912-2070] -1-1 517	174.343	45.84	3	14	18	48	0.861066	14	12.4486	1.16128	14	10.228	517	57.5711	8.66064
comp25451_c0_seq1_5	[1240 - 275] (REVERSE SENSE) len=1396 path=[32659262:0-228 32660302:229-262 32660450:263-1395] -1-1 322	174.069	42.24	1	9	10	44	1.11681	16	9.80707	0.867583	16	14.6568	322	35.3253	8.32373
comp36498_c2_seq1_2	[57 - 914] len=916 path=[96044962:0-915] -1-1 286	173.916	38.81	1	8	9	53	1.06852	17	20.5982	0.92325	17	24.5269	286	32.9208	4.84326
comp35739_c0_seq3_3	[153 - 1106] len=1979 path=[88323634:0-204 88325092:205-211 88325134:212-391 88351722:392-404 88326354:405-754 88328593:755-757 88328615:758-786 88328756:787-793 88328798:794-801 88328855:802-853 88383849:854-854 88383850:855-861 88329266:862-948 88359478:949-960 88329940:961-1011 88354882:1012-1019 88330298:1020-1085 88355265:1086-1208 88331588:1209-1232 88384236:1233-1241 88357151:1242-1278 883…	173.638	52.52	1	2	11	48	0.70458	2	0.409131	1.34085	2	0.246686	318	36.2035	6.29053
comp27869_c0_seq1_13	[2744 - 990] (REVERSE SENSE) len=2903 path=[41315999:0-2804 41333089:2805-2821 41333177:2822-2902] -1-1 585	172.981	35.73	2	18	18	53	0.968675	35	15.5939	1.03782	35	17.4945	585	64.459	5.32568
comp33967_c0_seq3_8	[1392 - 2468] len=3575 path=[74046969:0-187 74047952:188-197 74047983:198-239 74048260:240-267 74048394:268-384 74048894:385-387 74048901:388-1071 74052032:1072-1298 74042428:1299-1347 74063173:1348-1355 74042749:1356-1480 73987270:1481-1515 74074980:1516-1717 74075021:1718-1743 74034099:1744-1888 74075111:1889-1891 74075114:1892-1918 74075139:1919-1920 73989480:1921-2059 73990289:2060-2085 73990…	172	45.4	3	1	14	47	1	1		1.00187	1		359	39.9252	6.22705
comp34896_c0_seq5_5	[75 - 1472] len=2038 path=[81033058:0-320 80998860:321-349 81051659:350-722 81000731:723-753 81030345:754-1252 81003075:1253-1283 81003187:1284-2037] -1-1 466	171.985	31.97	7	14	14	52	1.21575	23	25.2549	0.754313	23	57.4597	466	51.5194	9.20264
comp26835_c0_seq1_2	[267 - 1280] len=1593 path=[37377153:0-219 37378850:220-231 37402186:232-239 37401078:240-259 37378982:260-907 37382981:908-1592] -1-1 338	171.258	57.4	3	16	16	49	0.758115	23	21.0285	1.27942	23	14.8807	338	36.9543	6.46826
comp27223_c0_seq1_1	[278 - 694] len=1156 path=[38850161:0-164 38851101:165-179 38851200:180-429 38852581:430-531 38836770:532-557 38866763:558-558 38836932:559-1155] -1-1 139	171.247	61.15	1	2	9	47							139	15.6984	10.0376
comp35673_c0_seq41_8	[26 - 2983] len=3173 path=[87882340:0-283 87883997:284-395 87884622:396-567 87885474:568-816 87875772:817-845 87921043:846-866 87876035:867-930 87783033:931-956 87783118:957-1095 87783884:1096-1130 87894142:1131-1467 87852446:1468-1499 87867415:1500-1735 87868606:1736-1825 87869106:1826-2228 87870666:2229-2246 87870707:2247-2281 87790387:2282-3172] -1-1 986	171.103	22.62	13	0	20	47							986	110.275	6.32861
comp34733_c0_seq1_3	[296 - 1882] len=2348 path=[79723676:0-194 79724944:195-203 79724990:204-1724 79746509:1725-1725 79746510:1726-1729 79735053:1730-1731 79735057:1732-1930 79744239:1931-1933 79736449:1934-1998 79741029:1999-2008 79736955:2009-2033 79744623:2034-2036 79737176:2037-2347] -1-1 529	170.897	50.66	1	21	23	51	0.823679	23	18.6002	1.20419	23	15.0243	529	60.9455	8.36768
comp31826_c0_seq1_1	[297 - 1871] len=2122 path=[60453590:0-117 60456236:118-148 60432141:149-172 60432216:173-210 60432379:211-1433 60438248:1434-1438 60438276:1439-1720 60456184:1721-1725 60439723:1726-1747 60439869:1748-1892 60452133:1893-1928 60440791:1929-1971 60453317:1972-1982 60441086:1983-2121] -1-1 525	170.708	36.38	2	17	18	59	0.94617	34	9.04292	1.06364	34	9.31494	525	57.468	6.63916
comp29588_c0_seq1_9	[1744 - 305] (REVERSE SENSE) len=1941 path=[48843796:0-112 48871946:113-118 48844673:119-285 48845518:286-300 48845594:301-1660 48871216:1661-1677 48854635:1678-1704 48871725:1705-1729 48854874:1730-1785 48855234:1786-1835 48855543:1836-1940] -1-1 480	170.456	30.42	1	12	12	47	0.948205	26	14.795	1.0613	26	13.8375	480	51.8459	7.92822
comp23309_c0_seq1_4	[185 - 1369] len=1742 path=[26439810:0-1741] -1-1 395	170.252	48.35	1	12	14	48	0.965479	14	8.51385	1.04147	14	9.62936	395	43.1273	8.85107
comp26244_c0_seq1_2	[236 - 670] len=1013 path=[35284048:0-208 35285440:209-226 35285540:227-786 35292291:787-896 35289220:897-1012] -1-1 145	170.117	46.21	2	6	6	26	1.27742	10	8.97644	0.683381	10	18.5644	145	16.4799	6.55127
comp32793_c0_seq1_6	[1375 - 548] (REVERSE SENSE) len=1664 path=[66207538:0-257 66235174:258-425 66210275:426-538 66210984:539-542 66211021:543-870 66213079:871-883 66213141:884-939 66213517:940-963 66213674:964-1347 66234780:1348-1364 66216078:1365-1663] -1-1 276	170.018	43.12	1	9	9	54	1.20897	27	10.1678	0.762091	27	16.9691	276	28.6869	6.78564
comp36367_c1_seq1_16	[2703 - 775] (REVERSE SENSE) len=3000 path=[94588691:0-692 94592383:693-694 94592395:695-999 94594099:1000-1372 94775058:1373-1388 94606631:1389-1389 94596340:1390-1646 94598001:1647-1671 94598214:1672-2118 94601324:2119-2156 94601582:2157-2556 94604215:2557-2621 94666028:2622-2752 94729168:2753-2764 94666964:2765-2795 94746690:2796-2819 94667414:2820-2899 94668000:2900-2904 94668028:2905-2943 94…	169.92	44.32	15	4	21	43	0.988431	4	6.46215	1.0147	4	7.02269	643	71.939	6.11279
comp37276_c0_seq3_4	[156 - 2762] len=2920 path=[105612702:0-826 105616725:827-852 105662464:853-952 105617159:953-978 105658998:979-1087 105690864:1088-1122 105690899:1123-1236 105618598:1237-1512 105619874:1513-1551 105620028:1552-1585 105620201:1586-1614 105663201:1615-1732 105620830:1733-1758 105646898:1759-1952 105691215:1953-1977 105653547:1978-2037 105622541:2038-2087 105654553:2088-2131 105622985:2132-2250 10…	169.835	26.01	1	4	21	48	0.894385	2	4.74476	1.12205	2	4.3394	869	95.7814	4.80518
comp37403_c0_seq10_10	[2093 - 282] (REVERSE SENSE) len=2481 path=[107534656:0-251 107564756:252-265 107500396:266-267 107500402:268-395 107501000:396-405 107501064:406-493 107501598:494-529 107573512:530-553 107501922:554-554 107501926:555-578 107502048:579-593 107502138:594-632 107573577:633-634 107502333:635-686 107502607:687-707 107573630:708-754 107502961:755-773 107503074:774-835 107573704:836-941 107503917:942-9…	169.421	25	10	9	12	51	0.69073	11	27.3995	1.35674	11	16.7263	604	64.9627	6.30322
comp34343_c3_seq1_7	[1084 - 2] (REVERSE SENSE) len=1437 path=[76855070:0-186 76856194:187-190 76856237:191-1003 76878771:1004-1072 76866880:1073-1162 76867445:1163-1268 76868042:1269-1436] -1-1 361	168.993	35.46	1	9	13	54	0.955953	17	19.2127	1.05241	17	21.9025	361	38.9279	7.04932
comp35169_c0_seq1_9	[1791 - 367] (REVERSE SENSE) len=2013 path=[83232083:0-135 83233000:136-167 83233254:168-239 83233732:240-241 83233745:242-344 83234385:345-350 83234427:351-1103 83239245:1104-1112 83239295:1113-1630 83249344:1631-1634 83242729:1635-1686 83249649:1687-1698 83243114:1699-1877 83254150:1878-1885 83253338:1886-2012] -1-1 475	168.535	45.26	1	23	23	56	0.822365	40	11.2461	1.20569	40	9.27746	475	50.8708	7.04932
comp25438_c0_seq1_6	[1451 - 657] (REVERSE SENSE) len=1508 path=[32617297:0-576 32637119:577-585 32621322:586-1507] -1-1 265	168.358	35.85	1	5	7	49	1.14528	17	16.158	0.835176	17	23.3907	265	28.588	7.69385
comp32319_c0_seq1_4	[210 - 1139] len=1508 path=[63354902:0-421 63341258:422-450 63341442:451-724 63342902:725-759 63349060:760-796 63343234:797-822 63343356:823-967 63344032:968-1005 63344210:1006-1048 63344484:1049-1089 63344674:1090-1507] -1-1 310	168.345	32.26	1	0	8	47							310	34.9855	6.354
comp29507_c0_seq1_8	[1312 - 344] (REVERSE SENSE) len=1518 path=[48466623:0-291 48468316:292-293 48468324:294-322 48468474:323-328 48468503:329-963 48477023:964-972 48472058:973-1517] -1-1 323	168.308	52.32	1	14	14	46	0.662751	20	17.2633	1.38883	20	9.1011	323	35.9194	7.86963
comp36896_c0_seq11_6	[1290 - 475] (REVERSE SENSE) len=1545 path=[100676645:0-629 100679623:630-653 100699082:654-900 100680881:901-926 100689606:927-1544] -1-1 272	167.674	47.43	1	10	11	50	1.22174	29	8.5976	0.747437	29	17.7087	272	29.338	6.43018
comp36635_c0_seq1_5	[1152 - 220] (REVERSE SENSE) len=1159 path=[97576088:0-163 97601496:164-232 97577457:233-549 97579326:550-557 97579381:558-1158] -1-1 311	167.671	42.44	7	12	13	44	1.19616	16	22.7037	0.775579	16	51.2146	311	35.1722	6.53662
comp32319_c0_seq2_3	[250 - 1179] len=1548 path=[63338615:0-180 63339531:181-201 63339617:202-340 63364461:341-350 63340534:351-461 63341258:462-490 63351309:491-764 63342902:765-799 63343085:800-836 63343234:837-862 63347826:863-1007 63344032:1008-1045 63344210:1046-1088 63344484:1089-1129 63344674:1130-1547] -1-1 310	167.647	32.26	1	1	8	47							310	34.9374	5.84619
comp34830_c0_seq6_7	[102 - 2840] len=3328 path=[80497876:0-48 80498056:49-72 80498160:73-136 80498436:137-138 80498440:139-321 80499097:322-337 80499151:338-2718 80510999:2719-2731 80511101:2732-3327] -1-1 913	167.13	22.34	2	20	20	48	0.995601	26	8.82112	1.00688	26	10.0174	913	102.298	6.43018
comp35673_c0_seq52_8	[26 - 2935] len=3125 path=[87882340:0-283 87883997:284-395 87884622:396-567 87885474:568-816 87875772:817-845 87901074:846-981 87783884:982-1016 87894142:1017-1353 87852446:1354-1385 87867415:1386-1621 87868606:1622-1711 87869106:1712-2114 87904143:2115-2198 87870707:2199-2233 87790387:2234-3124] -1-1 970	166.695	22.06	14	0	19	43							970	108.406	6.11279
comp30480_c0_seq1_5	[1297 - 560] (REVERSE SENSE) len=1556 path=[53238820:0-739 53256533:740-777 53256564:778-919 53226967:920-954 53227153:955-1084 53227850:1085-1119 53228131:1120-1243 53228948:1244-1275 53229133:1276-1555] -1-1 246	166.328	50	1	2	12	49							246	27.2228	6.43018
comp31835_c0_seq1_3	[756 - 316] (REVERSE SENSE) len=890 path=[60470776:0-235 60471730:236-242 60471751:243-289 60471961:290-308 60472029:309-339 60472182:340-348 60489794:349-368 60472326:369-516 60489836:517-562 60473112:563-609 60473369:610-653 60473545:654-660 60473559:661-889] -1-1 147	166.153	53.06	4	8	8	54	1.21571	32	8.37268	0.754311	32	16.2479	147	16.462	10.521
comp34384_c0_seq1_3	[112 - 1515] len=1939 path=[77086584:0-246 77110756:247-255 77087842:256-292 77088034:293-305 77088093:306-587 77089413:588-605 77089514:606-738 77090177:739-763 77090261:764-856 77090647:857-868 77090706:869-909 77090873:910-920 77090906:921-1333 77092994:1334-1337 77093005:1338-1417 77093297:1418-1442 77093419:1443-1572 77094027:1573-1580 77094063:1581-1676 77094509:1677-1697 77094594:1698-1747…	166.151	35.47	1	14	14	50	0.907643	32	9.67147	1.10784	32	9.27166	468	49.794	8.36768
comp20687_c0_seq1_5	[987 - 355] (REVERSE SENSE) len=1118 path=[20544655:0-400 20547298:401-407 20547352:408-1117] -1-1 211	165.829	47.87	4	8	10	51	1.20601	31	11.5351	0.765486	31	19.8963	211	24.4776	11.4438
comp28059_c0_seq2_2	[341 - 1294] len=2080 path=[42107361:0-696 42111384:697-729 42111652:730-996 42147737:997-1026 42120756:1027-1211 42146220:1212-1212 42121795:1213-1226 42114595:1227-1258 42122862:1259-1378 42115456:1379-1404 42123833:1405-1405 42123838:1406-1837 42147542:1838-1850 42126280:1851-2079] -1-1 318	165.719	33.65	1	11	12	46	1.42026	29	11.7085	0.519643	29	34.8093	318	36.2114	8.47021
comp32560_c0_seq1_7	[113 - 2947] len=3387 path=[64819506:0-581 64839663:582-586 64822519:587-2445 64831808:2446-2459 64831870:2460-3386] -1-1 945	165.58	26.24	1	26	26	59	1.0547	35	5.23504	0.93911	35	6.53999	945	107.526	6.02393
comp29511_c0_seq6_1	[936 - 268] (REVERSE SENSE) len=1060 path=[48516736:0-137 48517632:138-315 48520334:316-323 48483217:324-330 48520348:331-353 48512458:354-666 48485428:667-695 48520509:696-1059] -1-1 223	165.553	49.78	1	2	11	51	0.00462137	2	8.15866	2.14401	2	0.0201555	223	24.8724	7.32764
comp35508_c0_seq5_13	[2617 - 710] (REVERSE SENSE) len=2866 path=[86257183:0-724 86261449:725-730 86261510:731-883 86262556:884-915 86288582:916-1770 86268313:1771-1794 86294207:1795-2068 86270272:2069-2106 86270634:2107-2152 86270967:2153-2192 86271150:2193-2263 86271660:2264-2294 86271796:2295-2812 86275277:2813-2865] -1-1 636	165.49	30.5	3	0	16	53							636	70.8968	5.30029
comp28558_c0_seq1_2	[131 - 790] len=1394 path=[44202452:0-65 44202810:66-88 44202992:89-148 44219978:149-172 44203597:173-242 44219474:243-264 44203957:265-780 44221435:781-781 44206826:782-926 44221701:927-927 44207724:928-1393] -1-1 220	165.375	39.09	1	5	6	57	1.2796	27	6.45722	0.68104	27	13.0933	220	23.9879	4.69092
comp36767_c0_seq1_18	[3990 - 592] (REVERSE SENSE) len=4201 path=[99029436:0-195 99030324:196-197 99030332:198-418 99077435:419-419 99031385:420-751 99078992:752-752 99033168:753-1122 99034947:1123-3051 99075820:3052-3060 99044958:3061-3738 99048209:3739-3749 99048284:3750-4200] -1-1 1133	165.216	33.1	1	34	34	54	1.08396	27	15.5397	0.905531	27	23.6852	1133	127.864	6.56592
comp33967_c0_seq10_9	[1413 - 2489] len=2860 path=[74046969:0-187 74073961:188-197 74047983:198-239 74072707:240-247 74069088:248-254 74069088:255-261 74069119:262-288 74048394:289-405 74048894:406-408 74048901:409-1092 74052032:1093-1319 74042428:1320-1368 74063173:1369-1376 74042749:1377-1501 73987270:1502-1536 74021842:1537-1738 74075021:1739-1764 74034099:1765-1909 74075111:1910-1912 74075114:1913-1939 74075139:19…	164.762	44.85	1	1	13	44							359	39.8473	6.45557
comp34746_c0_seq1_17	[3478 - 548] (REVERSE SENSE) len=3929 path=[79816089:0-179 79816869:180-189 79816922:190-777 79857263:778-780 79819492:781-2493 79828011:2494-2509 79828079:2510-2862 79856730:2863-2877 79829982:2878-3660 79859942:3661-3677 79834142:3678-3700 79834282:3701-3701 79834286:3702-3928] -1-1 977	164.613	28.45	1	23	23	49	0.778581	27	10.3045	1.25594	27	6.90801	977	107.033	7.60596
comp36498_c0_seq1_6	[293 - 3511] len=4591 path=[96078893:0-250 96110707:251-251 96080996:252-1637 96087392:1638-1657 96087485:1658-2837 96106369:2838-2856 96093437:2857-3715 96097888:3716-3744 96098056:3745-3778 96098202:3779-3793 96098251:3794-3845 96098529:3846-3900 96098788:3901-3905 96098832:3906-4590] -1-1 1073	164.564	26.65	1	24	27	60	0.909068	39	8.34594	1.10621	39	8.32406	1073	118.407	9.51025
comp33879_c0_seq2_5	[1677 - 592] (REVERSE SENSE) len=1970 path=[73360009:0-494 73395182:495-530 73395359:531-1528 73429247:1529-1531 73400122:1532-1583 73400377:1584-1625 73400662:1626-1707 73401097:1708-1969] -1-1 362	164.341	35.36	4	9	11	43	1.12769	15	5.79161	0.855359	15	8.36056	362	40.1203	6.7124
comp34371_c0_seq1_17	[2173 - 602] (REVERSE SENSE) len=3729 path=[77008362:0-500 77011433:501-518 77011532:519-1987 77020866:1988-2008 77020975:2009-2052 77021294:2053-2068 77021434:2069-3728] -1-1 524	164.273	31.11	2	14	14	43	0.727222	16	30.5117	1.31471	16	17.5098	524	56.2612	6.58057
comp25019_c0_seq1_8	[2221 - 389] (REVERSE SENSE) len=2364 path=[31298676:0-512 31301631:513-529 31301712:530-2363] -1-1 611	163.839	35.68	2	20	21	51	1.0414	26	10.4933	0.954356	26	13.1757	611	69.4797	7.84033
comp27945_c0_seq5_15	[2399 - 399] (REVERSE SENSE) len=2584 path=[41610954:0-796 41673504:797-821 41615839:822-1153 41617741:1154-1180 41617871:1181-1235 41618123:1236-1271 41618330:1272-1376 41618917:1377-1402 41619007:1403-1583 41619920:1584-1609 41677094:1610-1700 41677112:1701-1711 41620670:1712-1763 41620955:1764-1792 41665626:1793-2039 41622560:2040-2074 41669047:2075-2333 41624473:2334-2365 41624646:2366-2583] …	163.487	31.48	1	0	20	53							667	74.5401	7.53271
comp27322_c0_seq1_3	[1134 - 646] (REVERSE SENSE) len=1318 path=[39214552:0-345 39233902:346-350 39216614:351-557 39231092:558-604 39217994:605-798 39219078:799-1073 39220580:1074-1089 39220668:1090-1317] -1-1 163	163.236	68.71	1	10	10	54	0.962531	35	11.0477	1.04486	35	10.9074	163	18.1644	7.50342
comp28831_c3_seq1_9	[1526 - 273] (REVERSE SENSE) len=1542 path=[45425162:0-460 45428060:461-470 45428135:471-955 45451066:956-989 45431506:990-1541] -1-1 418	163.128	32.06	1	10	10	41	1.00025	16	9.45622	1.0013	16	11.2993	418	46.7253	8.55811
comp27945_c0_seq1_14	[2399 - 399] (REVERSE SENSE) len=2563 path=[41610954:0-796 41673504:797-821 41615839:822-1153 41617741:1154-1180 41617871:1181-1235 41618123:1236-1271 41659777:1272-1376 41618917:1377-1402 41619007:1403-1583 41619920:1584-1609 41677094:1610-1700 41677112:1701-1711 41620670:1712-1763 41620955:1764-1792 41621107:1793-1939 41621866:1940-1961 41622119:1962-2039 41622560:2040-2074 41622810:2075-2333 4…	163.053	32.53	1	0	19	50							667	74.5999	6.80029
comp33250_c0_seq1_3	[295 - 1743] len=1933 path=[69026837:0-226 69027740:227-243 69027799:244-364 69028300:365-434 69028532:435-691 69050994:692-716 69029727:717-1405 69033042:1406-1425 69033198:1426-1450 69033325:1451-1465 69033428:1466-1932] -1-1 483	162.491	47.41	2	18	18	48	1.24458	24	10.82	0.72123	24	21.4871	483	55.3855	8.03076
comp29461_c0_seq1_11	[1576 - 410] (REVERSE SENSE) len=1678 path=[48278786:0-283 48280325:284-302 48280416:303-1009 48283589:1010-1024 48283668:1025-1677] -1-1 389	162.071	48.07	1	16	16	43	1.00132	13	4.0517	1.00036	13	4.52142	389	42.7029	5.8335
comp23375_c0_seq1_1	[67 - 486] len=948 path=[26628044:0-580 26631258:581-582 26631269:583-947] -1-1 140	161.743	63.57	5	3	9	50	1.33948	6	8.97491	0.612057	6	25.289	140	15.019	10.3892
comp33782_c0_seq1_4	[209 - 2914] len=3521 path=[72594661:0-2947 72609787:2948-2948 72609789:2949-3034 72610307:3035-3037 72610328:3038-3120 72610744:3121-3165 72610992:3166-3520] -1-1 902	160.844	25.94	1	21	21	45	0.842037	22	8.5226	1.18312	22	7.34598	902	99.7353	5.18604
comp33698_c1_seq1_4	[206 - 2206] len=2428 path=[72093056:0-39 72062296:40-560 72091165:561-576 72065901:577-1262 72088467:1263-1272 72070238:1273-1328 72070750:1329-1347 72070873:1348-1772 72073643:1773-1785 72073699:1786-1803 72046324:1804-1829 72046453:1830-2242 72049008:2243-2266 72049122:2267-2427] -1-1 667	160.737	28.04	3	13	17	48	1.12752	29	8.10523	0.855551	29	12.3874	667	71.9922	8.70459
comp34786_c0_seq3_8	[1370 - 549] (REVERSE SENSE) len=1554 path=[80156402:0-152 80174168:153-167 80157410:168-273 80158061:274-377 80158876:378-544 80135939:545-568 80174423:569-588 80136141:589-619 80150971:620-620 80150973:621-689 80167714:690-691 80151280:692-740 80174493:741-742 80151453:743-801 80166523:802-815 80151711:816-840 80137678:841-880 80150175:881-896 80138007:897-922 80154368:923-938 80138344:939-975 …	160.647	41.24	1	2	11	49	1.03977	4	8.52077	0.95435	4	11.1886	274	29.8308	5.26221
comp31648_c0_seq1_9	[1668 - 325] (REVERSE SENSE) len=1832 path=[59466603:0-349 59477115:350-355 59468548:356-1016 59472383:1017-1043 59472602:1044-1159 59480998:1160-1172 59473425:1173-1552 59478432:1553-1558 59475354:1559-1615 59480433:1616-1628 59475845:1629-1831] -1-1 448	160.467	41.07	1	15	15	49	1.11474	37	10.7918	0.870216	37	14.5982	448	50.0635	7.82568
comp33050_c0_seq1_7	[259 - 2607] len=3024 path=[67809066:0-165 67870932:166-176 67810299:177-216 67869016:217-235 67810680:236-556 67873510:557-559 67860660:560-572 67860741:573-675 67813647:676-700 67813829:701-842 67814698:843-880 67855808:881-974 67815472:975-1000 67850220:1001-1180 67816852:1181-1204 67817028:1205-1328 67817656:1329-1357 67817869:1358-2531 67873985:2532-2545 67873999:2546-2560 67825407:2561-2830…	160.117	30.01	1	13	20	47	1.18306	8	11.7806	0.791765	8	18.3494	783	86.3813	7.59131
comp14961_c1_seq1_2	[52 - 261] len=263 path=[11355121:0-262] -1-1 70	159.886	38.57	1	1	2	43	0.973188	2	1.16878	1.03256	2	1.26399	70	7.5687	5.23682
comp29325_c0_seq1_1	[151 - 708] len=966 path=[47621487:0-88 47637796:89-102 47622040:103-141 47638006:142-142 47622320:143-415 47624109:416-438 47624238:439-769 47636759:770-798 47626545:799-965] -1-1 186	159.832	62.37	1	11	11	41	1.45066	26	11.1567	0.484746	26	39.7238	186	19.5331	8.30908
comp27274_c1_seq1_3	[792 - 289] (REVERSE SENSE) len=865 path=[39034226:0-864] -1-1 168	159.631	62.5	1	7	10	49	1.29792	9	2.8623	0.660024	9	6.27855	168	19.0378	8.6167
comp35673_c0_seq29_8	[26 - 2941] len=2988 path=[87882340:0-283 87883997:284-395 87884622:396-567 87885474:568-816 87875772:817-845 87901074:846-981 87783884:982-1016 87894142:1017-1353 87852446:1354-1385 87852559:1386-1779 87854556:1780-1785 87854609:1786-2829 87898857:2830-2860 87859979:2861-2987] -1-1 972	159.519	20.78	5	0	17	40							972	108.969	6.1001
comp33967_c0_seq13_2	[212 - 1288] len=1659 path=[73985935:0-300 73987270:301-335 74074980:336-537 74075021:538-563 74034099:564-708 74075111:709-711 74075114:712-738 74075139:739-740 74023902:741-879 73990289:880-905 74005160:906-1196 74014052:1197-1233 74075305:1234-1257 73992410:1258-1537 73993760:1538-1553 73993832:1554-1658] -1-1 359	159.329	45.13	2	6	15	41	1.22615	5	11.545	0.742382	5	19.8149	359	39.4022	5.88428
comp15634_c0_seq1_2	[34 - 393] len=783 path=[12632730:0-465 12635321:466-628 12636224:629-635 12636244:636-782] -1-1 120	158.278	47.5	1	2	6	53	1.52714	4	9.55855	0.385668	4	51.0296	120	13.8258	11.7368
comp34830_c0_seq1_21	[3650 - 2580] (REVERSE SENSE) len=3795 path=[80497876:0-48 80498056:49-72 80547967:73-291 80548987:292-304 80549051:305-1717 80555367:1718-1744 80555536:1745-2088 80599789:2089-2090 80557329:2091-2337 80558601:2338-2349 80558693:2350-2424 80559090:2425-2463 80559273:2464-2500 80559404:2501-2513 80559452:2514-2984 80561447:2985-2998 80561509:2999-3040 80541444:3041-3067 80582643:3068-3281 80542719…	158.263	55.46	4	2	15	47							357	38.5025	6.52197
comp34759_c0_seq2_7	[503 - 2251] len=2595 path=[79963544:0-639 80001449:640-645 79966328:646-1364 79970020:1365-1389 79970161:1390-2594] -1-1 583	158.238	28.3	2	9	15	53	1.49615	17	7.81359	0.432565	17	36.1505	583	64.0361	6.53662
comp32788_c0_seq1_10	[1253 - 258] (REVERSE SENSE) len=1546 path=[66181363:0-130 66206944:131-135 66181992:136-394 66202126:395-413 66184118:414-634 66185608:635-650 66185715:651-829 66186962:830-837 66187037:838-1545] -1-1 332	158.237	59.34	1	15	15	42	0.97217	23	5.63933	1.03381	23	5.85421	332	36.0909	5.73193
comp35673_c0_seq3_5	[115 - 3153] len=3697 path=[87871187:0-637 87874346:638-650 87874411:651-828 87875375:829-855 87875541:856-899 87875772:900-928 87921043:929-949 87876035:950-1013 87783033:1014-1039 87849826:1040-1565 87852446:1566-1597 87852559:1598-1991 87905807:1992-1997 87854609:1998-3041 87859820:3042-3072 87859979:3073-3199 87897249:3200-3208 87860576:3209-3696] -1-1 1013	158.174	21.13	3	1	19	43	1.49339	2	0.31207	0.435717	2	1.22734	1013	113.875	6.0874
comp33648_c1_seq1_2	[248 - 1408] len=1722 path=[71774709:0-708 71668791:709-1721] -1-1 387	157.994	45.48	1	10	13	45	0.937147	18	8.34243	1.07396	18	8.84846	387	40.8465	4.729
comp37691_c0_seq1_8	[851 - 246] (REVERSE SENSE) len=1111 path=[111965240:0-1110] -1-1 202	157.833	62.87	2	3	10	49							202	22.5652	5.70654
comp35016_c0_seq3_5	[188 - 2038] len=2068 path=[81974210:0-216 81975552:217-251 81998232:252-501 81977407:502-537 82001593:538-684 81978494:685-713 82009349:714-714 81997324:715-882 81979335:883-917 81993328:918-1053 81980044:1054-1082 81994844:1083-1140 81980526:1141-2051 81985872:2052-2067] -1-1 617	157.702	42.63	2	6	20	45	0.752402	3	3.33787	1.28598	3	2.19911	617	67.8438	7.04932
comp36989_c0_seq4_8	[2747 - 1101] (REVERSE SENSE) len=3008 path=[101793873:0-1116 101912115:1117-1117 101798159:1118-1210 101798558:1211-1235 101798664:1236-1846 101802379:1847-1879 101891604:1880-1894 101802539:1895-2640 101914056:2641-2674 101893577:2675-2871 101894532:2872-3007] -1-1 549	157.502	24.41	2	6	12	47	1.15405	10	7.83286	0.825092	10	13.6034	549	59.8813	5.84619
comp35508_c0_seq8_15	[2764 - 710] (REVERSE SENSE) len=2866 path=[86257183:0-724 86304108:725-730 86261510:731-883 86262556:884-915 86288582:916-1770 86268313:1771-1794 86268447:1795-2068 86270272:2069-2106 86270634:2107-2152 86270967:2153-2192 86324591:2193-2263 86271660:2264-2294 86306809:2295-2812 86275277:2813-2865] -1-1 685	157.219	34.01	2	1	19	50	0.782433	1		1.25152	1		685	76.0356	5.2749
comp32319_c0_seq4_3	[210 - 1139] len=1618 path=[63354902:0-421 63341258:422-450 63351309:451-724 63342902:725-759 63343085:760-796 63343234:797-822 63343356:823-967 63344032:968-1005 63357685:1006-1048 63344484:1049-1089 63358096:1090-1617] -1-1 310	157.191	32.26	1	2	8	43	1.01655	1		0.98288	1		310	35.0015	6.23975
comp30697_c1_seq1_1	[128 - 760] len=1274 path=[54346788:0-952 54351774:953-966 54351838:967-1273] -1-1 211	157.186	33.65	1	3	5	39	1.21139	22	10.0946	0.758466	22	20.4897	211	22.3914	5.77002
comp35751_c0_seq11_6	[1709 - 3058] len=3574 path=[88468358:0-431 88470443:432-451 88470540:452-622 88489022:623-781 88510723:782-782 88489798:783-1724 88471366:1725-1838 88511571:1839-1840 88471952:1841-1998 88448124:1999-2060 88511625:2061-2164 88449013:2165-2189 88511681:2190-2328 88449873:2329-2474 88450590:2475-2613 88511809:2614-2631 88511827:2632-2703 88451479:2704-2744 88451599:2745-2936 88452293:2937-2962 884…	157.016	42.22	23	2	14	36	1.05931	1		0.93382	1		450	48.7848	7.34229
comp37391_c0_seq2_2	[147 - 1727] len=1955 path=[107428274:0-95 107428901:96-100 107428934:101-378 107430577:379-386 107430604:387-649 107451745:650-663 107451759:664-673 107451769:674-678 107451774:679-921 107398847:922-925 107398872:926-1110 107399824:1111-1132 107399902:1133-1212 107400240:1213-1223 107400296:1224-1729 107452321:1730-1731 107402512:1732-1778 107402749:1779-1828 107402966:1829-1836 107402995:1837-1…	156.931	37	4	4	15	43	0.912732	5	1.62096	1.10201	5	1.55709	527	58.126	5.37646
comp23443_c0_seq1_1	[176 - 1513] len=2174 path=[26813905:0-88 26814330:89-115 26814468:116-2173] -1-1 446	156.832	41.26	1	17	17	43	1.21052	29	7.24202	0.760307	29	13.467	446	51.186	7.15186
comp32542_c0_seq1_7	[843 - 265] (REVERSE SENSE) len=963 path=[64689927:0-189 64703037:190-193 64691143:194-263 64691587:264-269 64691602:270-301 64709690:302-476 64709756:477-637 64694283:638-659 64694415:660-690 64694603:691-692 64694628:693-755 64695055:756-780 64695196:781-854 64695754:855-962] -1-1 193	156.367	27.46	1	7	7	64	1.23545	55	15.1205	0.73171	55	29.8078	193	21.202	9.34912
comp15163_c0_seq1_2	[246 - 779] len=1170 path=[11734859:0-1169] -1-1 178	156.328	40.45	1	6	6	48	1.10254	37	10.5695	0.88421	37	16.5723	178	19.3901	9.53955
comp30675_c0_seq2_3	[436 - 2406] len=2897 path=[54233930:0-910 54239113:911-941 54239299:942-972 54239481:973-1286 54284183:1287-1319 54272460:1320-1469 54242429:1470-1495 54242645:1496-1649 54243630:1650-1675 54274143:1676-1852 54244917:1853-1862 54284369:1863-1879 54245057:1880-2560 54249394:2561-2562 54249398:2563-2896] -1-1 657	156.036	40.18	2	5	20	44	0.843734	4	12.2958	1.18009	4	11.0668	657	71.7184	8.25049
comp28549_c0_seq1_3	[41 - 2029] len=2689 path=[44181386:0-2063 44192030:2064-2082 44192116:2083-2688] -1-1 663	155.564	41.93	1	22	23	47	0.942779	26	12.7105	1.06747	26	12.4133	663	73.0263	9.1001
comp32679_c0_seq3_5	[756 - 2021] len=2533 path=[65541798:0-554 65566022:555-555 65544027:556-1056 65554469:1057-1061 65546189:1062-1983 65554849:1984-2011 65551534:2012-2055 65551674:2056-2071 65551760:2072-2532] -1-1 422	155.442	38.63	3	16	16	51	0.851106	27	10.9206	1.17272	27	9.74343	422	47.1543	8.47021
comp28060_c0_seq1_4	[165 - 1298] len=1300 path=[42105150:0-1299] -1-1 378	155.15	43.39	2	15	15	42	1.16397	27	5.25798	0.813728	27	8.48915	378	42.0515	5.69385
comp29456_c0_seq1_1	[330 - 1055] len=1566 path=[48258871:0-1078 48267397:1079-1088 48264165:1089-1225 48268345:1226-1231 48264770:1232-1565] -1-1 242	154.911	60.33	2	10	15	54	1.28948	30	15.1854	0.669673	30	31.4738	242	26.6971	7.82568
comp36073_c2_seq1_13	[2153 - 765] (REVERSE SENSE) len=2322 path=[91478227:0-453 91544976:454-512 91480950:513-723 91482275:724-745 91482424:746-824 91570150:825-826 91570152:827-827 91483025:828-875 91483283:876-916 91483494:917-945 91483668:946-1075 91484439:1076-1137 91484931:1138-1168 91485151:1169-1251 91485721:1252-1367 91486447:1368-1486 91486967:1487-1513 91487069:1514-1610 91487429:1611-1678 91487656:1679-170…	154.535	17.49	1	6	7	35	1.35042	15	9.39369	0.599789	15	26.0645	463	50.7993	5.26221
comp29607_c0_seq7_11	[1660 - 575] (REVERSE SENSE) len=1766 path=[48943182:0-556 48955223:557-567 48945872:568-889 48979762:890-906 48954828:907-907 48948211:908-1368 48950744:1369-1401 48950892:1402-1729 48952722:1730-1765] -1-1 362	154.403	46.69	5	3	14	44	1.06488	13	6.2244	0.927422	13	7.82578	362	39.02	8.06006
comp34830_c0_seq2_21	[3662 - 2580] (REVERSE SENSE) len=3888 path=[80497876:0-48 80498056:49-72 80547967:73-291 80548987:292-304 80549051:305-1717 80555367:1718-1744 80555536:1745-2088 80557323:2089-2090 80557329:2091-2337 80596977:2338-2349 80558693:2350-2424 80559090:2425-2463 80559273:2464-2500 80559404:2501-2513 80559452:2514-2984 80561447:2985-2998 80561509:2999-3040 80541444:3041-3067 80582643:3068-3281 80542719…	153.383	55.4	4	2	15	45							361	38.9396	6.60986
comp30427_c0_seq1_3	[177 - 1004] len=1393 path=[52966864:0-103 52967509:104-108 52967525:109-183 52954570:184-1194 52960640:1195-1218 52960756:1219-1392] -1-1 276	153.188	60.14	1	11	13	42	1.21604	24	5.055	0.753969	24	9.84979	276	29.2332	8.45557
comp26773_c0_seq1_9	[2270 - 213] (REVERSE SENSE) len=2332 path=[37159571:0-2331] -1-1 686	153.129	33.67	1	24	24	52	0.903333	34	13.3473	1.11279	34	13.409	686	78.8127	6.80029
comp32306_c0_seq1_7	[1242 - 331] (REVERSE SENSE) len=1449 path=[63247219:0-988 63262665:989-1002 63253774:1003-1127 63254628:1128-1169 63254950:1170-1214 63265865:1215-1254 63264535:1255-1294 63255784:1295-1448] -1-1 304	152.845	41.12	4	9	14	49	1.36221	16	11.7095	0.584636	16	37.3545	304	34.7921	9.33447
comp29059_c0_seq1_1	[131 - 1099] len=1439 path=[46435387:0-1172 46442141:1173-1190 46442234:1191-1438] -1-1 323	152.777	37.46	2	10	10	46	1.18586	32	5.74565	0.788601	32	10.2957	323	33.4285	9.14404
comp32389_c0_seq1_3	[349 - 1611] len=1979 path=[63780483:0-677 63783777:678-712 63815147:713-719 63804704:720-725 63783985:726-1007 63785378:1008-1042 63785626:1043-1094 63785864:1095-1120 63786042:1121-1340 63787184:1341-1523 63787982:1524-1683 63801474:1684-1689 63788901:1690-1725 63804558:1726-1728 63789115:1729-1978] -1-1 421	152.747	43.94	2	15	15	40	1.12048	25	6.3635	0.863631	25	10.0244	421	47.474	6.02393
comp25367_c1_seq1_2	[253 - 732] len=1254 path=[32406084:0-991 32412500:992-1003 32412575:1004-1253] -1-1 160	152.742	60.62	4	5	9	56	0.949826	9	3.72318	1.05944	9	3.73503	160	17.4097	6.20166
comp34246_c0_seq1_16	[2558 - 588] (REVERSE SENSE) len=3234 path=[75958168:0-281 75984310:282-329 75960077:330-367 75981598:368-387 75960405:388-427 75980549:428-435 75960717:436-1489 75967279:1490-1492 75967303:1493-3233] -1-1 657	152.699	27.4	1	15	18	45	1.08729	28	10.9764	0.901701	28	16.1633	657	74.0893	7.2251
comp32517_c0_seq5_4	[162 - 1322] len=1518 path=[64559516:0-718 64603440:719-743 64582300:744-1062 64584380:1063-1087 64584541:1088-1219 64570301:1220-1222 64567191:1223-1275 64567488:1276-1361 64601009:1362-1369 64568109:1370-1517] -1-1 387	152.277	29.72	2	3	8	55	0.62235	2	9.74428	1.4329	2	4.85023	387	41.4938	6.11279
comp36450_c0_seq1_8	[216 - 3599] len=4058 path=[95495465:0-185 95496434:186-210 95496539:211-531 95535734:532-541 95498084:542-717 95521848:718-737 95498986:738-2199 95507910:2200-2212 95507971:2213-2455 95509038:2456-4057] -1-1 1128	152.146	21.37	4	14	22	51	0.6294	16	18.3703	1.42687	16	9.1202	1128	124.925	4.89404
comp29511_c0_seq3_7	[1979 - 1311] (REVERSE SENSE) len=2105 path=[48474408:0-1358 48520334:1359-1366 48502879:1367-1373 48520348:1374-1396 48483406:1397-1709 48485428:1710-1738 48505592:1739-2104] -1-1 223	151.869	56.95	2	1	12	42	0.00116684	2	14.4669	2.14797	2	0.00898503	223	24.7683	7.7085
comp32806_c0_seq3_3	[1123 - 602] (REVERSE SENSE) len=1160 path=[66283026:0-306 66284847:307-328 66284999:329-369 66285296:370-372 66285311:373-516 66286141:517-557 66292833:558-558 66286424:559-590 66295523:591-597 66266927:598-648 66278335:649-668 66267361:669-693 66267510:694-750 66267870:751-882 66268747:883-889 66295681:890-918 66268983:919-934 66269064:935-972 66288379:973-1043 66288648:1044-1062 66288724:1063-…	151.701	35.06	4	3	9	44	1.47682	11	20.5837	0.454749	11	88.7968	174	20.1235	10.77
comp31389_c0_seq1_6	[426 - 2600] len=3169 path=[58029475:0-108 58029995:109-124 58030069:125-184 58030394:185-187 58030408:188-3168] -1-1 725	151.553	32.28	1	21	21	44	0.874478	26	13.8378	1.1459	26	12.0894	725	79.9237	5.19873
comp31458_c0_seq1_3	[18 - 1055] len=1447 path=[58395091:0-899 58400206:900-916 58400289:917-983 58400648:984-988 58400679:989-1038 58400967:1039-1093 58401288:1094-1446] -1-1 346	151.517	51.16	1	14	15	42	0.839386	20	19.3409	1.18504	20	15.9768	346	37.9836	6.12549
comp31291_c0_seq1_12	[1740 - 598] (REVERSE SENSE) len=2098 path=[57482860:0-286 57484612:287-290 57484629:291-634 57513278:635-635 57486733:636-764 57487592:765-783 57487719:784-1100 57489789:1101-1111 57489877:1112-1780 57513754:1781-1781 57510412:1782-1786 57493832:1787-1825 57494028:1826-1861 57512718:1862-1879 57494294:1880-2097] -1-1 381	151.513	46.98	1	15	15	44	0.865366	20	9.70867	1.15636	20	8.12522	381	41.6736	6.60986
comp35669_c0_seq5_6	[1300 - 3000] len=3522 path=[87857606:0-53 87747989:54-93 87892768:94-137 87832210:138-139 87748240:140-204 87830130:205-206 87748620:207-365 87749677:366-367 87749694:368-449 87750188:450-464 87750287:465-491 87750434:492-504 87750505:505-1260 87755194:1261-1284 87755311:1285-3521] -1-1 567	151.01	27.87	1	13	13	40	0.944439	25	14.4047	1.06563	25	14.7978	567	64.5334	5.5415
comp32912_c0_seq1_1	[97 - 1293] len=3006 path=[66938146:0-70 66938567:71-177 66958520:178-180 66939138:181-2180 66960027:2181-2188 66951200:2189-3005] -1-1 399	150.489	41.6	1	16	16	44	1.19702	29	10.8605	0.775798	29	17.6191	399	43.4867	9.20264
comp37704_c0_seq1_3	[198 - 1892] len=2428 path=[112002331:0-2427] -1-1 565	150.29	29.73	1	18	18	62	1.00374	37	17.3419	0.997578	37	20.7821	565	65.926	8.54346
comp34786_c0_seq2_7	[1208 - 402] (REVERSE SENSE) len=1369 path=[80133551:0-397 80135939:398-421 80136101:422-426 80136141:427-457 80136300:458-578 80174493:579-580 80174495:581-678 80137678:679-718 80137913:719-734 80138007:735-760 80138240:761-776 80138344:777-813 80155680:814-854 80138777:855-946 80139279:947-950 80139299:951-982 80139536:983-992 80139576:993-1048 80139899:1049-1067 80139998:1068-1211 80140762:121…	149.929	42.01	2	2	11	46	1.03726	2	8.4084	0.95483	2	10.4883	269	29.4687	5.64307
comp34759_c0_seq1_6	[288 - 2219] len=2803 path=[79954165:0-193 79999550:194-256 79955259:257-429 79956214:430-434 79956226:435-1351 79939731:1352-1377 79939853:1378-1531 79940500:1532-2368 79995653:2369-2371 79944140:2372-2458 79944547:2459-2460 79944551:2461-2802] -1-1 644	149.485	29.97	1	5	16	45	0.496164	5	94.1735	1.58	5	46.1334	644	70.5567	7.23975
comp34156_c1_seq1_4	[665 - 228] (REVERSE SENSE) len=852 path=[75335503:0-391 75337625:392-449 75337950:450-505 75338352:506-557 75338624:558-631 75366227:632-641 75339115:642-851] -1-1 146	149.146	40.41	4	4	9	53	1.11914	14	19.5215	0.863779	14	29.6679	146	16.6681	10.814
comp30298_c1_seq1_8	[2445 - 604] (REVERSE SENSE) len=2484 path=[52289224:0-510 52308211:511-525 52292186:526-563 52305057:564-568 52292393:569-722 52336077:723-748 52293675:749-1008 52295342:1009-1034 52309465:1035-1145 52296146:1146-1190 52296385:1191-1489 52298347:1490-1514 52298531:1515-1632 52299236:1633-1667 52299439:1668-1670 52299448:1671-1694 52299599:1695-1863 52300606:1864-2483] -1-1 614	149.009	35.83	2	2	22	50	1.14274	2	5.52358	0.835747	2	8.67289	614	68.7469	7.37158
comp36876_c1_seq3_2	[14 - 367] len=652 path=[100378016:0-32 100378252:33-56 100378409:57-206 100379360:207-290 100379905:291-300 100379942:301-341 100380198:342-651] -1-1 118	148.759	22.03	2	1	2	30	1.21758	5	5.36386	0.752207	5	10.5298	118	12.9917	8.00146
comp31153_c0_seq1_9	[1154 - 750] (REVERSE SENSE) len=1644 path=[56747253:0-605 56772785:606-639 56750725:640-823 56751664:824-846 56751759:847-1184 56753758:1185-1201 56753832:1202-1643] -1-1 135	148.515	38.52	2	2	5	49	1.17298	11	23.6887	0.803385	11	38.7287	135	15.6926	10.3159
comp37059_c1_seq1_15	[220 - 6663] len=6664 path=[102689029:0-3607 102712013:3608-3629 102712140:3630-6034 102776099:6035-6059 102727688:6060-6663] -1-1 2148	148.398	14.8	1	27	28	46	0.709543	25	27.908	1.33516	25	14.5908	2148	243.108	5.94775
comp36587_c0_seq2_9	[227 - 3577] len=4211 path=[97093885:0-542 97209606:543-545 97096527:546-813 97209751:814-824 97209762:825-839 97209786:840-1014 97098895:1015-1032 97098979:1033-1058 97099064:1059-1596 97101671:1597-1627 97101819:1628-1970 97103559:1971-2006 97103748:2007-2430 97105550:2431-2706 97106707:2707-2795 97155504:2796-3048 97210434:3049-3146 97108961:3147-3282 97210498:3283-3290 97210506:3291-3310 9718…	148.382	24.8	2	4	28	48	0.653892	2	27.2182	1.38009	2	14.6672	1117	130.727	5.92236
comp36509_c0_seq3_16	[3465 - 1405] (REVERSE SENSE) len=3707 path=[96160579:0-343 96162073:344-346 96162082:347-1232 96219797:1233-1233 96166538:1234-1311 96167024:1312-1336 96167118:1337-1407 96220312:1408-1408 96167422:1409-1449 96167619:1450-1493 96198305:1494-1560 96168351:1561-1594 96168568:1595-1770 96169572:1771-1794 96169703:1795-1814 96169825:1815-1838 96170013:1839-2135 96172172:2136-2225 96172646:2226-2427 …	148.276	31.3	4	4	20	62	0.910381	10	12.6933	1.10438	10	11.1116	687	77.3739	7.21045
comp27046_c0_seq1_3	[297 - 1208] len=2023 path=[38154257:0-427 38156365:428-1171 38160382:1172-1238 38160706:1239-1347 38176482:1348-1359 38161405:1360-1434 38161753:1435-1437 38161774:1438-2022] -1-1 304	148.251	52.63	5	17	17	48	0.968238	38	7.83383	1.03832	38	8.87042	304	32.4582	9.49561
comp28905_c0_seq2_8	[1808 - 645] (REVERSE SENSE) len=2034 path=[45743429:0-489 45746719:490-491 45746735:492-752 45748277:753-758 45748320:759-983 45749713:984-1436 45752362:1437-1462 45752470:1463-1541 45752759:1542-1567 45791053:1568-1768 45801872:1769-1791 45792408:1792-2033] -1-1 388	147.944	45.62	1	0	16	41							388	43.4931	6.53662
comp25640_c0_seq1_4	[1464 - 445] (REVERSE SENSE) len=1513 path=[33265509:0-1234 33272763:1235-1254 33272945:1255-1378 33273641:1379-1392 33273749:1393-1512] -1-1 340	147.854	44.41	1	8	9	48	1.27884	31	10.7024	0.681916	31	26.4	340	36.4812	5.93506
comp25491_c0_seq1_1	[2 - 307] len=527 path=[32771216:0-212 32772052:213-259 32772282:260-407 32772905:408-423 32772952:424-526] -1-1 102	147.744	79.41	1	6	6	38	1.54233	18	7.18238	0.379572	18	40.5132	102	9.96292	8.11865
comp27945_c0_seq8_13	[2399 - 399] (REVERSE SENSE) len=2563 path=[41610954:0-796 41615713:797-821 41615839:822-1153 41617741:1154-1180 41617871:1181-1235 41618123:1236-1271 41618330:1272-1376 41618917:1377-1402 41655429:1403-1583 41619920:1584-1609 41662914:1610-1700 41677112:1701-1711 41660859:1712-1763 41620955:1764-1792 41665626:1793-2039 41622560:2040-2074 41669047:2075-2333 41624473:2334-2365 41671016:2366-2562] …	147.602	31.48	1	0	20	47							667	74.4801	7.53271
comp27945_c0_seq6_15	[2399 - 399] (REVERSE SENSE) len=2584 path=[41610954:0-796 41615713:797-821 41615839:822-1153 41617741:1154-1180 41617871:1181-1235 41618123:1236-1271 41659777:1272-1376 41618917:1377-1402 41655429:1403-1583 41619920:1584-1609 41662914:1610-1700 41677112:1701-1711 41660859:1712-1763 41620955:1764-1792 41621107:1793-1939 41621866:1940-1961 41622119:1962-2039 41622560:2040-2074 41622810:2075-2333 4…	147.169	32.53	1	0	19	44							667	74.5999	6.80029
comp23557_c0_seq1_6	[1594 - 767] (REVERSE SENSE) len=1602 path=[27097201:0-681 27101706:682-1601] -1-1 276	146.982	38.04	1	8	10	40	1.30467	14	3.63296	0.652267	14	8.45748	276	29.3462	8.32373
comp35402_c0_seq4_3	[116 - 2098] len=2442 path=[85341336:0-183 85342505:184-206 85342653:207-540 85410518:541-542 85344651:543-543 85344654:544-771 85346014:772-806 85393436:807-945 85394295:946-950 85347088:951-966 85410662:967-1022 85347489:1023-1365 85349593:1366-1389 85349738:1390-1880 85388752:1881-1896 85352711:1897-1954 85353022:1955-2003 85353372:2004-2441] -1-1 661	146.845	27.08	8	11	19	43	0.726233	8	10.6997	1.31584	8	6.39582	661	73.5701	5.32568
comp24892_c0_seq1_12	[2380 - 332] (REVERSE SENSE) len=2676 path=[30915328:0-2675] -1-1 683	146.734	35.58	4	23	23	45	0.812241	29	16.177	1.21732	29	13.2408	683	76.8986	7.7085
comp34015_c0_seq1_2	[142 - 2010] len=2633 path=[74333346:0-574 74358033:575-595 74336376:596-2017 74343810:2018-2030 74343858:2031-2073 74344030:2074-2102 74344157:2103-2268 74345104:2269-2277 74345153:2278-2632] -1-1 623	146.724	38.36	1	14	19	50	0.798212	9	29.1909	1.23341	9	18.3049	623	71.148	5.19873
comp36587_c0_seq7_10	[227 - 3577] len=4498 path=[97093885:0-542 97209606:543-545 97176282:546-586 97176480:587-594 97176523:595-623 97191816:624-738 97177324:739-782 97177575:783-787 97209729:788-797 97177668:798-813 97209751:814-824 97197316:825-1032 97098979:1033-1058 97209835:1059-1067 97209844:1068-1122 97171787:1123-1184 97172077:1185-1320 97172764:1321-1385 97173135:1386-1425 97173362:1426-1487 97173666:1488-15…	146.673	23.81	3	2	27	45							1117	130.759	5.89697
comp28239_c0_seq1_2	[236 - 841] len=1506 path=[42820081:0-228 42838255:229-242 42821675:243-269 42821804:270-1505] -1-1 202	146.639	65.84	2	12	12	56	1.15737	40	11.8756	0.821223	40	18.2944	202	22.4796	7.03467
comp32235_c0_seq1_3	[154 - 1014] len=1528 path=[62807780:0-232 62809046:233-239 62809069:240-793 62824459:794-809 62812152:810-1080 62813350:1081-1106 62813481:1107-1174 62813868:1175-1435 62815455:1436-1481 62815455:1482-1527] -1-1 287	146.533	46.69	1	9	13	48	0.93637	12	8.14148	1.07488	12	8.61272	287	31.4771	5.57959
comp18989_c0_seq1_5	[150 - 1910] len=2202 path=[17853948:0-124 17854535:125-2201] -1-1 587	146.529	31.18	1	12	15	40	0.949847	14	4.69219	1.05937	14	4.98169	587	65.42	5.13525
comp36997_c0_seq44_6	[2020 - 2988] len=3169 path=[101959464:0-944 101905588:945-970 101970372:971-1718 101910568:1719-1753 101978794:1754-1829 101911252:1830-1876 101911580:1877-1988 101990532:1989-1998 101912254:1999-2041 101986741:2042-2048 101912640:2049-2483 101915762:2484-2523 101916007:2524-2552 102044317:2553-2557 101916269:2558-2646 101916926:2647-2681 101917159:2682-2690 101917226:2691-2716 102014792:2717-28…	146.219	45.82	11	2	13	40	0.991482	1		1.01165	1		323	37.3963	9.51025
comp33981_c0_seq1_9	[1182 - 340] (REVERSE SENSE) len=1532 path=[74078538:0-83 74100389:84-104 74079076:105-157 74100230:158-164 74079354:165-299 74080107:300-328 74080259:329-971 74096117:972-993 74083836:994-1386 74085935:1387-1412 74086096:1413-1531] -1-1 281	146.039	37.72	1	10	10	36	1.32213	20	10.0661	0.632245	20	25.5329	281	31.5508	6.44287
comp33563_c0_seq1_2	[53 - 1540] len=2059 path=[71104660:0-1551 71114527:1552-1578 71111747:1579-1651 71131450:1652-1661 71112000:1662-1700 71132586:1701-1701 71112138:1702-2058] -1-1 496	145.827	32.86	1	12	12	35	0.970997	19	8.83076	1.03515	19	8.95305	496	54.7574	5.8335
comp30298_c1_seq2_8	[2229 - 388] (REVERSE SENSE) len=2268 path=[52318370:0-506 52336077:507-532 52293675:533-792 52295342:793-818 52295548:819-929 52296146:930-974 52296385:975-1273 52298347:1274-1298 52298531:1299-1416 52299236:1417-1451 52299439:1452-1454 52299448:1455-1478 52299599:1479-1647 52300606:1648-2267] -1-1 614	145.676	34.85	2	2	22	48							614	68.6398	7.34229
comp37705_c0_seq1_2	[109 - 1869] len=2210 path=[112017071:0-2209] -1-1 587	145.586	39.18	6	23	23	45	0.911893	23	19.7989	1.10297	23	16.5868	587	65.991	7.69385
comp36044_c0_seq1_1	[39 - 443] len=1020 path=[91183428:0-1019] -1-1 135	145.332	38.52	2	2	5	48	1.15389	10	8.51647	0.825052	10	13.8452	135	15.5896	10.4331
comp32001_c0_seq1_4	[667 - 2109] len=2109 path=[61381803:0-395 61395925:396-398 61383541:399-874 61385747:875-2108] -1-1 481	145.118	25.57	1	9	9	39	1.25514	16	10.5524	0.708139	16	21.6092	481	54.3163	6.52197
comp31853_c0_seq1_2	[97 - 588] len=965 path=[60561821:0-154 60568610:155-182 60577990:183-231 60562774:232-232 60562776:233-278 60562945:279-313 60563087:314-329 60563167:330-364 60569410:365-401 60563477:402-466 60571611:467-506 60564030:507-594 60578161:595-595 60578162:596-599 60578166:600-601 60574113:602-617 60574160:618-705 60574608:706-964] -1-1 164	144.931	32.93	2	8	8	50	1.24365	29	16.4297	0.722298	29	28.8039	164	18.5049	10.3599
comp37517_c1_seq2_1	[49 - 798] len=1048 path=[109383626:0-254 109384954:255-258 109384970:259-365 109385456:366-383 109385525:384-784 109387636:785-804 109387745:805-805 109387748:806-836 109419235:837-837 109406581:838-1047] -1-1 250	144.173	31.6	1	7	7	41	1.37244	27	17.7958	0.574513	27	55.4935	250	27.0821	7.44482
comp28905_c0_seq3_9	[1696 - 530] (REVERSE SENSE) len=1922 path=[45769705:0-207 45770932:208-217 45770966:218-286 45797858:287-311 45771429:312-640 45748277:641-646 45748320:647-871 45749713:872-1324 45752362:1325-1350 45794535:1351-1429 45752759:1430-1455 45791053:1456-1656 45801872:1657-1679 45792408:1680-1921] -1-1 389	144.131	45.5	1	0	16	40							389	43.6422	6.53662
comp27549_c0_seq1_1	[279 - 611] len=1023 path=[40062114:0-248 40063376:249-258 40063405:259-348 40063676:349-370 40063762:371-613 40075914:614-622 40064866:623-749 40065496:750-762 40065595:763-1022] -1-1 111	144.06	63.96	1	7	7	31	1.21057	5	1.40736	0.76025	5	2.53769	111	12.8803	6.771
comp34250_c0_seq7_13	[2675 - 390] (REVERSE SENSE) len=2936 path=[76061699:0-236 76062973:237-255 76063036:256-1817 75991974:1818-1843 76078073:1844-2075 76088552:2076-2935] -1-1 762	144.01	15.49	2	3	11	48	0.998846	1		1.0032	1		762	80.0245	5.57959
comp37315_c5_seq1_5	[573 - 1] (REVERSE SENSE) len=770 path=[106215394:0-146 106216273:147-153 106216318:154-308 106217618:309-333 106217821:334-712 106220533:713-769] -1-1 191	143.963	52.36	1	6	8	48	1.0377	12	19.4929	0.95745	12	21.4921	191	20.2646	10.1987
comp33261_c0_seq1_6	[1764 - 499] (REVERSE SENSE) len=1865 path=[69098380:0-256 69099626:257-257 69099628:258-382 69100127:383-480 69100618:481-543 69100853:544-1151 69103663:1152-1156 69103699:1157-1199 69103942:1200-1218 69104013:1219-1864] -1-1 422	143.957	44.31	1	17	17	39	0.974597	16	10.5172	1.03096	16	10.6824	422	45.9675	6.62451
comp20564_c0_seq1_2	[186 - 1124] len=1363 path=[20293433:0-1362] -1-1 313	143.846	50.16	2	16	16	45	1.17388	37	11.5699	0.80235	37	21.8918	313	35.9398	7.21045
comp36219_c0_seq1_2	[146 - 1210] len=1546 path=[93045187:0-272 93046331:273-312 93046544:313-521 93086121:522-553 93047525:554-727 93087336:728-736 93048244:737-1190 93100006:1191-1204 93050364:1205-1376 93050882:1377-1412 93091581:1413-1545] -1-1 355	143.695	34.65	5	10	10	42	1.13131	27	9.01316	0.851197	27	13.423	355	37.0783	8.42627
comp34759_c0_seq4_6	[195 - 2114] len=2698 path=[79933836:0-333 79935243:334-339 79935278:340-502 80001449:503-508 79936166:509-1246 79939731:1247-1272 79961355:1273-1426 79940500:1427-2263 79995653:2264-2266 79944140:2267-2353 79944547:2354-2355 79944551:2356-2697] -1-1 640	143.522	30.16	1	7	17	45	1.05437	7	5.89878	0.939489	7	7.26958	640	70.4252	6.63916
comp35666_c0_seq1_10	[2694 - 364] (REVERSE SENSE) len=2839 path=[87726843:0-232 87728166:233-243 87728238:244-375 87769588:376-408 87729003:409-1355 87734115:1356-1359 87734140:1360-1817 87737006:1818-1842 87737171:1843-1895 87737494:1896-1920 87737646:1921-2185 87810153:2186-2201 87739391:2202-2690 87835262:2691-2838] -1-1 777	143.192	18.79	1	14	14	43	1.44447	18	10.8632	0.491856	18	38.0791	777	82.1084	7.07861
comp36367_c1_seq2_9	[1967 - 525] (REVERSE SENSE) len=2070 path=[94642067:0-23 94642199:24-24 94642208:25-287 94748481:288-570 94643636:571-648 94775058:649-664 94606631:665-665 94596340:666-922 94598001:923-947 94598214:948-1394 94601324:1395-1432 94601582:1433-1832 94604215:1833-1897 94604711:1898-2069] -1-1 481	142.769	53.43	14	1	18	36							481	54.0526	6.56592
comp37683_c0_seq1_2	[151 - 510] len=807 path=[111933153:0-806] -1-1 120	142.767	38.33	1	1	5	48	1.57764	2	4.43338	0.333891	2	24.2708	120	13.8108	11.7368
comp37496_c0_seq1_9	[1927 - 245] (REVERSE SENSE) len=2224 path=[108970675:0-160 109014250:161-161 108971872:162-233 109018227:234-237 109018231:238-300 108972681:301-308 108972729:309-476 108973791:477-480 108973828:481-648 108975122:649-650 108975136:651-805 108976380:806-825 108976536:826-855 109002246:856-885 109002419:886-886 108976978:887-898 108977052:899-930 108977349:931-946 108977455:947-1211 108979080:1212…	142.669	33.16	3	16	16	43	1.24032	17	6.91983	0.726121	17	13.6484	561	60.2898	8.6167
comp14890_c0_seq1_5	[901 - 293] (REVERSE SENSE) len=1006 path=[11246673:0-918 11251200:919-919 11251202:920-1005] -1-1 203	142.639	56.65	1	7	10	40	1.25875	14	18.091	0.704835	14	41.0739	203	21.6439	6.53662
comp23681_c0_seq1_8	[1505 - 360] (REVERSE SENSE) len=1506 path=[27429290:0-1314 27435953:1315-1346 27436100:1347-1505] -1-1 382	142.595	48.43	1	12	14	39	1.03508	15	16.1505	0.961619	15	17.8254	382	39.6687	6.44287
comp34288_c0_seq1_4	[424 - 1902] len=2357 path=[76290143:0-266 76308636:267-270 76291269:271-344 76307237:345-356 76291707:357-1588 76298172:1589-1613 76298321:1614-1958 76306062:1959-1960 76300422:1961-2080 76308038:2081-2102 76301185:2103-2158 76309073:2159-2170 76301526:2171-2356] -1-1 493	142.593	51.32	1	16	16	33	0.754555	9	5.96807	1.28351	9	3.89244	493	53.5561	5.31299
comp31661_c0_seq1_7	[1532 - 717] (REVERSE SENSE) len=1681 path=[59530881:0-693 59534962:694-701 59554688:702-716 59554418:717-717 59535089:718-1384 59553467:1385-1406 59539009:1407-1551 59554862:1552-1552 59539726:1553-1680] -1-1 272	142.332	42.65	1	6	11	42	1.52365	7	7.70688	0.40101	7	40.7415	272	30.1583	6.7417
comp27152_c0_seq1_2	[248 - 1285] len=1601 path=[38566752:0-1412 38575210:1413-1429 38575333:1430-1600] -1-1 346	142.238	36.71	1	10	11	41	0.854208	19	19.1824	1.16916	19	15.4782	346	38.3297	6.69775
comp35673_c1_seq1_4	[33 - 1733] len=2134 path=[87824347:0-816 87828367:817-833 87828471:834-1014 87829455:1015-1020 87829473:1021-1756 87896621:1757-1766 87833195:1767-2029 87911854:2030-2050 87834256:2051-2133] -1-1 567	142.23	25.22	1	12	12	39	1.1607	26	10.793	0.817439	26	19.4737	567	61.4095	7.53271
comp24682_c0_seq1_9	[1885 - 455] (REVERSE SENSE) len=1995 path=[30271503:0-283 30273118:284-286 30273136:287-441 30273901:442-1833 30280866:1834-1844 30280922:1845-1994] -1-1 477	142.012	37.53	1	17	17	42	0.998503	30	8.97958	1.00358	30	10.2284	477	51.4695	6.39209
comp30675_c0_seq1_3	[436 - 2418] len=3214 path=[54233930:0-910 54279430:911-941 54239299:942-972 54269187:973-1286 54284183:1287-1319 54272460:1320-1469 54242429:1470-1495 54242645:1496-1649 54243630:1650-1675 54274143:1676-1852 54244917:1853-1862 54284369:1863-1879 54259364:1880-3067 54266160:3068-3140 54266160:3141-3213] -1-1 661	141.94	34.95	3	3	17	40	0.79027	2	0.520797	1.24252	2	0.380079	661	72.1984	8.03076
comp36587_c0_seq9_8	[227 - 3577] len=4498 path=[97093885:0-542 97209606:543-545 97096527:546-813 97209751:814-824 97209762:825-839 97209786:840-1014 97098895:1015-1032 97098979:1033-1058 97099064:1059-1596 97101671:1597-1627 97148157:1628-1767 97148822:1768-1796 97148952:1797-2417 97152501:2418-2706 97106707:2707-2795 97155504:2796-3048 97210434:3049-3146 97140523:3147-3282 97210498:3283-3290 97210506:3291-3310 9714…	141.678	23.46	1	3	28	46	0.781108	3	14.1486	1.25304	3	10.5709	1117	130.768	5.98584
comp36378_c0_seq1_17	[3890 - 753] (REVERSE SENSE) len=4148 path=[94689418:0-412 94692082:413-417 94692098:418-731 94739429:732-733 94693601:734-3600 94743311:3601-3608 94711082:3609-4147] -1-1 1046	141.357	20.55	6	16	18	43	0.915969	28	23.4161	1.09821	28	20.0374	1046	113.824	7.23975
comp32567_c0_seq2_3	[254 - 1075] len=1555 path=[64840744:0-749 64872208:750-751 64872210:752-782 64872241:783-797 64844371:798-801 64844389:802-804 64844416:805-845 64872279:846-851 64859326:852-867 64859407:868-1251 64872103:1252-1259 64861471:1260-1554] -1-1 274	141.099	32.12	2	1	7	43	1.20728	1		0.764029	1		274	29.5176	6.80029
comp28905_c0_seq4_8	[1808 - 645] (REVERSE SENSE) len=2054 path=[45743429:0-489 45746719:490-491 45746735:492-752 45748277:753-758 45748320:759-983 45749713:984-1436 45752362:1437-1462 45794535:1463-1541 45752759:1542-1567 45752893:1568-1816 45802440:1817-1817 45754502:1818-2053] -1-1 388	141.016	45.62	1	0	16	40							388	43.4941	6.53662
comp15856_c0_seq1_8	[1327 - 239] (REVERSE SENSE) len=1414 path=[13059334:0-1413] -1-1 363	140.797	17.36	2	3	6	50	1.02177	2	8.87986	0.972266	2	10.7146	363	40.0237	6.55127
comp31952_c0_seq1_10	[1742 - 480] (REVERSE SENSE) len=1905 path=[61102235:0-358 61103928:359-384 61104026:385-1904] -1-1 421	140.781	44.89	1	13	17	40	1.07702	16	18.2752	0.911649	16	23.8425	421	49.3938	5.85889
comp27436_c0_seq1_10	[1598 - 645] (REVERSE SENSE) len=2061 path=[39634466:0-425 39650542:426-444 39637220:445-1369 39642841:1370-1391 39642975:1392-1637 39644609:1638-1640 39644630:1641-2060] -1-1 318	140.559	45.91	3	10	12	37	0.00184715	3	26.4582	2.1472	3	0.0235482	318	35.4424	6.90283
comp28994_c1_seq6_5	[2195 - 207] (REVERSE SENSE) len=2274 path=[46128411:0-574 46131591:575-598 46131741:599-911 46133442:912-940 46182275:941-1097 46134263:1098-1126 46186813:1127-1406 46135982:1407-1432 46184491:1433-1466 46215108:1467-1477 46184722:1478-1649 46137290:1650-1693 46190667:1694-1773 46191073:1774-1969 46139135:1970-2038 46139534:2039-2174 46215202:2175-2200 46140385:2201-2273] -1-1 663	140.434	37.41	2	3	23	46	0.943052	4	9.50558	1.06307	4	9.63326	663	74.4807	5.32568
comp34696_c0_seq2_3	[157 - 1851] len=2346 path=[79360244:0-159 79428055:160-164 79361108:165-217 79361509:218-241 79361682:242-320 79427210:321-365 79362426:366-794 79365093:795-835 79365374:836-1114 79428627:1115-1129 79367307:1130-1139 79367383:1140-1165 79367532:1166-1169 79367556:1170-1193 79367696:1194-1553 79369757:1554-1585 79369973:1586-1652 79370486:1653-1688 79370672:1689-1700 79370723:1701-1724 79370847:1…	140.394	34.16	2	2	16	40	0.89493	3	4.1112	1.12243	3	3.66363	565	60.0965	7.31299
comp37675_c0_seq1_3	[1800 - 1228] (REVERSE SENSE) len=1956 path=[111908538:0-1955] -1-1 191	140.278	31.41	1	6	6	46	1.05577	36	24.5417	0.93781	36	38.1433	191	22.025	9.80322
comp34579_c0_seq1_14	[3500 - 234] (REVERSE SENSE) len=3835 path=[78489735:0-23 78489890:24-3834] -1-1 1089	139.888	22.22	4	23	23	40	0.871835	26	8.42077	1.14893	26	7.26461	1089	121.596	5.33838
comp33900_c0_seq1_3	[1195 - 1650] len=2021 path=[73506347:0-594 73537602:595-613 73510087:614-879 73541266:880-880 73541267:881-885 73540385:886-899 73511890:900-1210 73519413:1211-1253 73513899:1254-1343 73514541:1344-1369 73514692:1370-1402 73520230:1403-1436 73514993:1437-1535 73515579:1536-1579 73515793:1580-1622 73541520:1623-1628 73516101:1629-1652 73541548:1653-1659 73516304:1660-1678 73516498:1679-1748 73529…	139.591	48.68	3	1	10	38	1.17541	4	8.66498	0.799136	4	16.0439	152	17.6484	10.4331
comp36587_c0_seq3_8	[227 - 3577] len=4091 path=[97093885:0-542 97209606:543-545 97096527:546-813 97209751:814-824 97209762:825-839 97209786:840-1014 97098895:1015-1032 97098979:1033-1058 97099064:1059-1596 97101671:1597-1627 97148157:1628-1767 97148822:1768-1796 97148952:1797-2417 97198592:2418-2430 97105550:2431-2706 97106707:2707-2795 97107228:2796-3048 97210434:3049-3146 97140523:3147-3282 97210498:3283-3290 9721…	139.516	21.93	1	0	26	44							1117	130.829	5.92236
comp31531_c0_seq1_13	[2891 - 501] (REVERSE SENSE) len=3011 path=[58781932:0-1199 58789895:1200-3010] -1-1 797	139.377	29.36	1	21	21	43	0.807705	21	24.2371	1.22252	21	17.4065	797	88.689	5.08447
comp26026_c0_seq2_1	[335 - 1546] len=1995 path=[34528701:0-801 34534041:802-1021 34535544:1022-1718 34540380:1719-1719 34540387:1720-1994] -1-1 404	139.302	48.02	3	14	16	37	1.11857	19	4.6249	0.865818	19	7.13804	404	44.5774	5.92236
comp37673_c0_seq1_5	[1132 - 473] (REVERSE SENSE) len=1477 path=[111888670:0-1476] -1-1 220	139.295	47.73	2	4	10	40	0.904119	2	2.51408	1.1116	2	2.34629	220	24.9225	5.65576
comp23499_c0_seq1_9	[1219 - 95] (REVERSE SENSE) len=1287 path=[26953886:0-528 26957283:529-537 26957325:538-1286] -1-1 375	139.252	41.33	1	11	11	32	1.10671	20	10.1431	0.879387	20	15.9749	375	41.684	6.68311
comp16035_c0_seq1_4	[199 - 2049] len=2266 path=[13423968:0-2265] -1-1 617	139.221	34.36	1	16	19	42	1.2762	20	6.37808	0.684857	20	13.5537	617	69.49	6.16357
comp26995_c2_seq2_2	[354 - 1] (REVERSE SENSE) len=358 path=[37970175:0-146 37970812:147-357] -1-1 118	139.193	33.9	1	2	3	40	1.30068	11	4.25012	0.656856	11	10.1565	118	13.1598	8.26514
comp27274_c0_seq1_5	[652 - 2] (REVERSE SENSE) len=813 path=[39043376:0-812] -1-1 217	139.093	29.03	3	4	6	33	1.30649	17	6.19937	0.650187	17	14.7167	217	24.2705	9.64209
comp36471_c0_seq2_7	[135 - 3482] len=4090 path=[95803339:0-128 95705082:129-156 95782552:157-1284 95711555:1285-1329 95711831:1330-1729 95714426:1730-1755 95714551:1756-1906 95715485:1907-1980 95715879:1981-2098 95716554:2099-2130 95716738:2131-2440 95718536:2441-2476 95718753:2477-2698 95720283:2699-2730 95818272:2731-3070 95723049:3071-3096 95723216:3097-3204 95723951:3205-3228 95749995:3229-4089] -1-1 1116	139.089	19.44	3	5	20	51	0.652095	10	18.2028	1.40106	10	9.89451	1116	123.287	4.90674
comp31006_c0_seq4_6	[1966 - 101] (REVERSE SENSE) len=2069 path=[55987371:0-57 55987891:58-423 55990370:424-558 55991311:559-2068] -1-1 622	139.084	27.01	3	16	16	44	1.08909	28	7.1019	0.899589	28	10.1821	622	70.4413	6.55127
comp20716_c0_seq1_1	[133 - 522] len=735 path=[20607246:0-540 20609838:541-564 20609907:565-595 20610030:596-734] -1-1 130	138.704	73.08	3	4	10	59	1.21327	24	6.24002	0.757094	24	11.4905	130	14.819	9.93506
comp34291_c0_seq1_3	[64 - 1506] len=1775 path=[76293283:0-23 76293437:24-43 76293552:44-356 76310913:357-358 76295519:359-678 76307015:679-698 76297763:699-766 76308011:767-806 76298515:807-1124 76300340:1125-1142 76300461:1143-1451 76312555:1452-1476 76302600:1477-1509 76302768:1510-1566 76303124:1567-1641 76303563:1642-1643 76303573:1644-1774] -1-1 481	138.582	42.41	1	16	16	42	0.874842	22	12.4462	1.14543	22	11.7552	481	54.4085	7.18115
comp36729_c0_seq2_9	[49 - 4185] len=4499 path=[98635736:0-21 98603925:22-1426 98611390:1427-2641 98617960:2642-2648 98617984:2649-2677 98636207:2678-2683 98636213:2684-3161 98628954:3162-3163 98620351:3164-4498] -1-1 1379	138.321	22.48	4	28	28	43	0.870501	23	9.91957	1.15046	23	8.65223	1379	147.801	6.13818
comp23406_c0_seq1_4	[1030 - 593] (REVERSE SENSE) len=1208 path=[26735522:0-526 26738405:527-540 26738496:541-718 26718544:719-745 26718655:746-907 26719493:908-938 26719673:939-1207] -1-1 146	138.319	53.42	3	2	9	46	1.30808	14	8.87146	0.648031	14	22.1824	146	16.6451	10.2573
comp23184_c0_seq1_5	[1089 - 256] (REVERSE SENSE) len=1286 path=[26080082:0-152 26080782:153-173 26080912:174-1285] -1-1 278	138.196	50	1	12	12	38	1.08438	18	11.5088	0.905046	18	15.4059	278	30.9988	8.73389
comp23319_c0_seq1_4	[739 - 341] (REVERSE SENSE) len=773 path=[26466270:0-744 26477386:745-747 26477389:748-750 26477391:751-772] -1-1 133	138.091	48.87	1	5	8	55	1.49906	21	12.5968	0.429233	21	60.2368	133	15.5746	10.6089
comp16123_c0_seq1_1	[207 - 608] len=920 path=[13626174:0-480 13628844:481-520 13629102:521-561 13629455:562-571 13629557:572-919] -1-1 134	137.991	30.6	1	2	4	33	1.29172	1		0.667136	1		134	15.4816	10.6235
comp27881_c0_seq1_8	[1889 - 426] (REVERSE SENSE) len=2160 path=[41369541:0-1765 41379477:1766-1778 41379539:1779-2159] -1-1 488	137.928	40.98	2	18	18	45	0.639996	26	35.9478	1.41493	26	15.6822	488	54.7425	7.66455
comp31118_c1_seq1_9	[1651 - 452] (REVERSE SENSE) len=1655 path=[56562097:0-107 56593828:108-115 56562862:116-205 56563434:206-207 56563440:208-395 56594133:396-402 56593627:403-403 56564615:404-404 56564617:405-1654] -1-1 400	137.854	47.25	1	12	17	40	1.12	10	4.53924	0.864175	10	6.47202	400	45.3321	6.69775
comp23326_c0_seq1_4	[891 - 490] (REVERSE SENSE) len=1098 path=[26484804:0-1097] -1-1 134	137.844	30.6	1	2	4	33	0.00105805	3	45.5086	2.1481	3	0.0212565	134	15.5136	10.6968
comp27431_c0_seq1_2	[587 - 123] (REVERSE SENSE) len=734 path=[39605112:0-93 39605641:94-351 39607007:352-362 39607101:363-733] -1-1 155	137.594	45.81	1	6	6	37	1.18951	13	15.4527	0.784417	13	30.6062	155	16.7316	5.23682
comp36587_c0_seq5_7	[227 - 3574] len=3868 path=[97093885:0-542 97209606:543-545 97096527:546-813 97209751:814-824 97209762:825-839 97209777:840-1014 97098895:1015-1032 97098979:1033-1058 97209835:1059-1067 97209844:1068-1122 97171787:1123-1184 97172077:1185-1320 97172764:1321-1385 97185964:1386-1425 97173362:1426-1487 97182228:1488-1767 97148822:1768-1796 97179686:1797-1970 97103559:1971-2006 97127753:2007-3637 9713…	137.466	20.97	1	10	24	44	0.697686	9	8.06078	1.34876	9	4.58039	1116	130.931	5.8335
comp31963_c0_seq1_3	[154 - 900] len=1198 path=[61192903:0-215 61171454:216-241 61189490:242-308 61185938:309-332 61201747:333-352 61171977:353-443 61172375:444-470 61172480:471-480 61172522:481-526 61172758:527-530 61172779:531-573 61173010:574-596 61201856:597-686 61173532:687-719 61173746:720-751 61173883:752-776 61173991:777-814 61201951:815-817 61201954:818-824 61201961:825-830 61197493:831-906 61202034:907-928 …	137.42	50.6	1	3	13	49	0.923156	7	13.8511	1.09005	7	14.8292	249	27.3509	6.31592
comp28905_c0_seq1_9	[1696 - 530] (REVERSE SENSE) len=1942 path=[45769705:0-207 45770932:208-217 45770966:218-286 45797858:287-311 45771429:312-640 45748277:641-646 45748320:647-871 45749713:872-1324 45752362:1325-1350 45794535:1351-1429 45752759:1430-1455 45752893:1456-1704 45802440:1705-1705 45754502:1706-1941] -1-1 389	137.203	45.5	1	0	16	39							389	43.6431	6.53662
comp26014_c0_seq1_2	[291 - 1130] len=1479 path=[34488352:0-220 34489569:221-244 34489744:245-462 34491221:463-484 34491389:485-1226 34495812:1227-1247 34495906:1248-1286 34496059:1287-1311 34496202:1312-1478] -1-1 280	137.06	49.29	1	15	15	46	1.21638	37	4.7333	0.753589	37	9.20087	280	31.3068	5.75732
comp21630_c1_seq1_1	[11 - 526] len=803 path=[22522232:0-802] -1-1 172	136.984	56.4	1	8	10	41	1.43072	15	22.9092	0.507638	15	111.751	172	19.3632	7.66455
comp36876_c2_seq1_5	[516 - 163] (REVERSE SENSE) len=701 path=[100418922:0-60 100419329:61-109 100419689:110-285 100420811:286-291 100420835:292-700] -1-1 118	136.841	35.59	1	2	3	27	1.09764	1		0.889838	1		118	13.1298	7.34229
comp31571_c0_seq1_5	[710 - 321] (REVERSE SENSE) len=885 path=[58990279:0-509 58993342:510-541 58993546:542-545 58993570:546-595 58993723:596-695 59034435:696-700 58994178:701-752 58994611:753-838 58995345:839-884] -1-1 130	136.614	79.23	2	6	9	38	0.850222	9	8.89342	1.17373	9	7.16488	130	15.0177	6.91748
comp32789_c2_seq1_5	[145 - 2028] len=2610 path=[66181911:0-535 66184171:536-1074 66186802:1075-2174 66192626:2175-2175 66192630:2176-2278 66215126:2279-2308 66193374:2309-2315 66193406:2316-2349 66211194:2350-2355 66193645:2356-2609] -1-1 628	136.583	31.05	2	18	18	46	1.05865	36	11.5414	0.934577	36	14.9859	628	67.9448	8.06006
comp37648_c0_seq1_5	[394 - 3165] len=3532 path=[111540628:0-114 111600789:115-134 111541368:135-302 111601499:303-319 111542458:320-357 111542667:358-370 111542746:371-448 111543159:449-475 111621756:476-502 111543423:503-506 111543439:507-555 111543709:556-584 111543879:585-645 111621829:646-665 111621849:666-886 111621944:887-887 111621945:888-899 111621957:900-1088 111622019:1089-1096 111546353:1097-1192 11154676…	136.425	24.35	3	20	20	43	0.800612	29	18.5211	1.23066	29	12.8254	924	104.185	5.33838
comp36102_c0_seq1_3	[227 - 3196] len=3539 path=[91761623:0-255 91763287:256-264 91763321:265-1254 91769137:1255-2708 91778452:2709-2725 91778511:2726-2969 91780319:2970-2988 91780410:2989-3538] -1-1 990	136.264	26.46	1	17	24	39	0.903915	12	14.8503	1.11205	12	14.1856	990	110.813	7.15186
comp16818_c0_seq1_5	[1231 - 215] (REVERSE SENSE) len=1259 path=[14712673:0-1258] -1-1 339	136.241	24.48	1	1	8	47							339	37.4703	6.26514
comp15021_c0_seq1_7	[1330 - 389] (REVERSE SENSE) len=1438 path=[11464950:0-361 11467569:362-1437] -1-1 314	136.212	50.96	1	15	15	45	1.26261	37	15.6611	0.700544	37	33.5125	314	36.0336	6.99072
comp31186_c0_seq13_7	[1795 - 1145] (REVERSE SENSE) len=1870 path=[56900553:0-339 56919067:340-469 56919695:470-475 56919716:476-500 56902244:501-665 56923461:666-666 56903039:667-785 56921174:786-836 56903833:837-1027 56922727:1028-1143 56904723:1144-1428 56906261:1429-1541 56906948:1542-1869] -1-1 217	135.764	33.64	3	5	7	40	1.35434	13	11.9034	0.595288	13	37.5857	217	24.24	8.42627
comp37730_c0_seq1_2	[206 - 1462] len=1788 path=[112093716:0-1787] -1-1 419	135.665	28.16	1	10	13	38	1.0481	12	12.8355	0.946618	12	14.8851	419	43.9832	8.5874
comp36758_c2_seq1_3	[391 - 1320] len=1827 path=[98940012:0-253 98941299:254-259 98941330:260-1390 98947411:1391-1449 98947725:1450-1499 98947995:1500-1826] -1-1 310	135.566	39.68	1	11	11	42	1.00551	34	15.2934	0.995553	34	18.5852	310	34.8407	7.72314
comp36749_c0_seq1_1	[205 - 1590] len=2117 path=[98832732:0-254 98834130:255-551 98835776:552-577 98835940:578-641 98836285:642-688 98836494:689-860 98928284:861-889 98876738:890-1036 98911849:1037-1056 98877536:1057-1093 98902513:1094-1097 98928455:1098-1106 98902567:1107-1110 98877864:1111-1196 98912949:1197-1205 98854297:1206-1211 98854335:1212-1237 98928625:1238-1244 98903043:1245-1262 98854644:1263-1312 98900520…	135.521	37.88	3	4	13	36	0.954473	2	6.27624	1.05211	2	6.53369	462	48.5727	7.21045
comp35896_c0_seq2_3	[232 - 1668] len=1670 path=[89859315:0-530 89793465:531-556 89862965:557-947 89796208:948-1000 89868693:1001-1034 89796755:1035-1075 89849068:1076-1253 89798236:1254-1297 89855709:1298-1307 89798561:1308-1336 89798742:1337-1478 89799601:1479-1561 89869143:1562-1567 89847820:1568-1640 89800718:1641-1669] -1-1 479	135.089	33.19	1	1	15	45							479	54.6564	7.29834
comp37391_c0_seq5_4	[171 - 1751] len=2297 path=[107368974:0-441 107371176:442-502 107371516:503-667 107451745:668-681 107372380:682-691 107451769:692-696 107451777:697-1050 107374339:1051-1063 107374425:1064-1254 107375468:1255-1271 107375575:1272-1754 107420228:1755-1796 107378555:1797-1850 107452410:1851-1964 107452504:1965-1990 107452551:1991-2010 107424430:2011-2020 107379866:2021-2052 107427341:2053-2053 107380…	135.063	47.82	3	5	17	34	1.30553	3	5.36203	0.651297	3	13.1692	527	57.9647	5.09717
comp34247_c0_seq2_3	[259 - 1008] len=1434 path=[75976377:0-219 75979765:220-238 75955042:239-265 75955124:266-329 75955360:330-371 75955577:372-407 75980408:408-428 75955815:429-443 75980440:444-455 75980452:456-469 75955996:470-494 75980477:495-506 75980489:507-518 75956282:519-522 75956309:523-554 75956568:555-586 75980524:587-596 75956821:597-603 75956858:604-608 75956899:609-640 75957062:641-671 75957224:672-722…	134.776	49.6	2	1	11	36	1.24689	1		0.718579	1		250	27.2602	8.98291
comp27945_c0_seq3_14	[2412 - 412] (REVERSE SENSE) len=2597 path=[41641657:0-1166 41617741:1167-1193 41658485:1194-1248 41618123:1249-1284 41618330:1285-1389 41618917:1390-1415 41619007:1416-1596 41619920:1597-1622 41677094:1623-1713 41677112:1714-1724 41620670:1725-1776 41620955:1777-1805 41621107:1806-1952 41621866:1953-1974 41622119:1975-2052 41622560:2053-2087 41622810:2088-2346 41624473:2347-2378 41624646:2379-25…	134.757	31.03	2	4	19	44	1.10939	4	10.5251	0.876335	4	18.5111	667	74.6549	7.51807
comp37736_c0_seq1_1	[53 - 1081] len=1569 path=[112107369:0-1568] -1-1 343	134.525	55.39	3	17	18	42	0.98646	19	14.1678	1.01741	19	17.5741	343	37.7523	6.30322
comp34977_c0_seq1_6	[1542 - 382] (REVERSE SENSE) len=1813 path=[81704719:0-215 81705809:216-270 81705967:271-364 81718076:365-366 81706329:367-440 81719406:441-444 81706925:445-806 81709215:807-822 81709397:823-1442 81713293:1443-1456 81713356:1457-1523 81713877:1524-1526 81713931:1527-1679 81715105:1680-1695 81715231:1696-1812] -1-1 387	133.979	30.75	1	6	9	38	1.24066	10	6.05339	0.725731	10	11.7907	387	40.8002	8.90967
comp29644_c0_seq1_6	[398 - 2521] len=2930 path=[49131062:0-422 49132990:423-441 49133092:442-2929] -1-1 708	133.895	16.1	2	9	11	35	0.31305	19	61.9869	1.79011	19	9.56318	708	75.6603	5.22412
comp31261_c0_seq3_5	[542 - 1648] len=1977 path=[57318421:0-335 57380480:336-402 57380542:403-403 57380543:404-406 57320497:407-495 57321023:496-560 57371371:561-780 57322468:781-815 57380661:816-1453 57328435:1454-1464 57381000:1465-1478 57381014:1479-1692 57379797:1693-1720 57342447:1721-1976] -1-1 369	133.747	27.64	1	1	10	40							369	40.829	6.45557
comp33391_c0_seq3_2	[51 - 1190] len=1593 path=[69929038:0-163 69929731:164-187 69946741:188-268 69930219:269-303 69952095:304-406 69930986:407-435 69948511:436-437 69931117:438-462 69952159:463-856 69933444:857-882 69938854:883-943 69952252:944-975 69938254:976-979 69934125:980-1005 69934273:1006-1063 69934571:1064-1104 69934789:1105-1123 69934902:1124-1210 69949313:1211-1224 69935464:1225-1378 69936446:1379-1448 69…	133.624	31.05	1	6	9	36	1.02536	16	10.6968	0.972404	16	12.048	380	40.9145	5.36377
comp34539_c0_seq1_6	[1842 - 565] (REVERSE SENSE) len=1986 path=[78216937:0-435 78225062:436-456 78219420:457-801 78228019:802-822 78191778:823-852 78191929:853-1010 78192813:1011-1029 78192926:1030-1063 78193118:1064-1100 78193312:1101-1161 78193701:1162-1828 78226250:1829-1849 78197664:1850-1890 78197836:1891-1897 78197869:1898-1985] -1-1 426	133.543	32.86	1	14	14	42	1.21231	26	21.7938	0.75766	26	40.9501	426	46.6746	8.33838
comp35229_c2_seq4_7	[1148 - 2554] len=3357 path=[83814188:0-367 83908895:368-368 83816311:369-992 83874031:993-996 83819455:997-1077 83819935:1078-1999 83825113:2000-2004 83825156:2005-2543 83872279:2544-2562 83828515:2563-2595 83828722:2596-2902 83830868:2903-3356] -1-1 469	133.153	41.36	2	17	19	39	1.07903	19	6.97882	0.91119	19	8.99303	469	52.025	9.42236
comp37883_c0_seq1_6	[416 - 3553] len=4277 path=[112521132:0-4276] -1-1 1046	133.111	28.3	1	28	28	45	0.779171	33	16.7135	1.25526	33	12.771	1046	117.618	5.79541
comp29368_c0_seq3_2	[326 - 802] len=1464 path=[47845164:0-414 47834274:415-452 47838828:453-534 47876575:535-536 47839335:537-688 47840323:689-697 47840374:698-720 47876748:721-764 47876779:765-770 47871905:771-790 47852159:791-949 47873172:950-975 47853204:976-999 47873390:1000-1031 47853506:1032-1149 47854140:1150-1463] -1-1 159	132.844	47.17	4	3	7	51	0.998864	5	22.0775	1.00318	5	30.2851	159	17.4556	5.57959
comp29597_c0_seq7_9	[1936 - 482] (REVERSE SENSE) len=2151 path=[48931545:0-403 48933450:404-414 48933490:415-445 48957975:446-450 48933616:451-475 48933704:476-529 48933967:530-619 48910028:620-651 48938838:652-700 48910294:701-725 48910366:726-1381 48914021:1382-1418 48914189:1419-1423 48914211:1424-1461 48914507:1462-1549 48914984:1550-1575 48953105:1576-1653 48915567:1654-1680 48944288:1681-2143 48964009:2144-215…	132.685	43.51	1	5	20	47	0.866021	4	7.49821	1.1549	4	6.19146	485	51.7775	7.02002
comp27336_c0_seq1_2	[85 - 531] len=930 path=[39268260:0-277 39269641:278-284 39269705:285-637 39276004:638-672 39271882:673-697 39271996:698-718 39272073:719-929] -1-1 149	132.341	48.99	3	6	8	44	1.17687	24	9.77897	0.798898	24	15.1335	149	16.646	10.521
comp29531_c1_seq1_3	[1405 - 764] (REVERSE SENSE) len=1591 path=[48603596:0-1590] -1-1 214	131.888	45.79	3	3	9	42	1.07801	12	8.6206	0.912351	12	11.4726	214	23.6482	7.82568
comp28721_c0_seq1_2	[119 - 1003] len=1351 path=[44903620:0-239 44925382:240-240 44905293:241-966 44908832:967-1010 44909085:1011-1350] -1-1 295	131.886	42.03	2	10	10	36	0.914655	16	2.41825	1.09979	16	2.27131	295	32.014	9.27588
comp29371_c2_seq1_4	[1171 - 587] (REVERSE SENSE) len=1195 path=[47834469:0-100 47863229:101-149 47835139:150-195 47835315:196-216 47835418:217-272 47835702:273-303 47835944:304-415 47836763:416-440 47836894:441-558 47882387:559-577 47882406:578-852 47838787:853-1194] -1-1 195	131.764	72.82	3	12	13	31	1.12237	15	6.19266	0.861456	15	9.78229	195	21.678	4.88135
comp34079_c0_seq1_7	[1844 - 3061] len=4892 path=[74783506:0-329 74831593:330-354 74842115:355-844 74809800:845-871 74788796:872-915 74789131:916-952 74789469:953-953 74789471:954-1031 74842237:1032-1033 74842239:1034-1044 74790120:1045-1086 74842268:1087-1112 74790572:1113-1129 74790675:1130-1157 74790828:1158-1170 74790940:1171-2476 74799327:2477-2509 74799519:2510-3251 74821716:3252-3615 74823946:3616-3642 7482408…	131.616	48.52	1	16	16	32	0.924178	11	20.9322	1.08887	11	23.7204	406	45.3346	5.45264
comp27295_c0_seq1_11	[2335 - 1052] (REVERSE SENSE) len=2526 path=[39122015:0-905 39126696:906-907 39126701:908-1036 39127389:1037-1038 39127403:1039-2525] -1-1 428	131.588	42.76	16	16	16	40	0.810383	18	13.1535	1.21941	18	10.8456	428	48.2286	5.64307
comp31447_c0_seq1_2	[39 - 1130] len=1756 path=[58331178:0-1077 58337757:1078-1097 58337924:1098-1180 58344529:1181-1186 58338427:1187-1755] -1-1 364	131.131	17.58	1	5	5	45	0.607763	18	77.1568	1.44828	18	25.5505	364	40.6326	5.94775
comp35313_c1_seq1_3	[359 - 2578] len=2853 path=[84565308:0-167 84622520:168-168 84566260:169-273 84624846:274-281 84567065:282-318 84567319:319-2373 84608499:2374-2711 84610775:2712-2725 84610851:2726-2852] -1-1 740	130.712	31.49	3	21	21	37	1.00163	27	10.2924	1	27	11.9638	740	82.2042	6.34131
comp15040_c0_seq1_2	[236 - 694] len=1214 path=[11498308:0-1213] -1-1 153	130.632	39.22	3	2	7	46	1.08713	7	6.48235	0.901897	7	8.70478	153	17.0934	10.521
comp24130_c0_seq1_4	[56 - 2221] len=2416 path=[28677449:0-2415] -1-1 722	130.58	26.59	1	16	16	39	1.20368	25	18.2143	0.768157	25	29.0087	722	80.8254	5.88428
comp37878_c0_seq1_5	[1145 - 294] (REVERSE SENSE) len=1159 path=[112484851:0-1158] -1-1 284	130.311	30.63	1	8	8	42	1.21208	30	10.2261	0.758077	30	20.8929	284	31.5433	7.6792
comp25647_c0_seq1_2	[339 - 1] (REVERSE SENSE) len=456 path=[33286556:0-362 33287986:363-377 33288034:378-455] -1-1 113	130.264	54.87	1	3	5	41	1.02717	1		0.970695	1		113	12.7876	7.50342
comp23406_c0_seq3_3	[1030 - 593] (REVERSE SENSE) len=1202 path=[26735522:0-526 26738405:527-540 26738496:541-718 26718544:719-745 26728068:746-907 26719493:908-938 26730499:939-1201] -1-1 146	129.841	58.22	2	3	10	44	1.37776	12	6.22195	0.568399	12	17.2812	146	16.6601	10.272
comp23474_c1_seq1_1	[92 - 571] len=571 path=[26897663:0-570] -1-1 160	129.733	48.75	8	2	9	41	1.55963	7	5.17966	0.359728	7	29.4465	160	18.9825	9.93506
comp33900_c0_seq2_1	[119 - 574] len=924 path=[73525358:0-237 73526684:238-267 73514541:268-293 73514692:294-326 73514820:327-360 73514993:361-459 73515579:460-503 73515793:504-546 73541520:547-552 73516101:553-576 73541555:577-780 73541152:781-788 73534703:789-923] -1-1 152	129.506	48.68	2	1	10	35	1.04566	1		0.949474	1		152	17.6203	10.4331
comp28340_c0_seq1_1	[161 - 703] len=888 path=[43280148:0-326 43281963:327-339 43282025:340-447 43304214:448-458 43290143:459-463 43282879:464-488 43304252:489-699 43284363:700-715 43284464:716-783 43304077:784-792 43284884:793-887] -1-1 181	129.452	39.78	2	6	6	36	1.34412	15	11.5908	0.607018	15	32.3915	181	19.971	9.5835
comp34175_c1_seq1_13	[2020 - 242] (REVERSE SENSE) len=2241 path=[75442558:0-30 75480497:31-33 75442824:34-191 75443756:192-211 75443867:212-569 75446087:570-577 75446133:578-1239 75450043:1240-1243 75450066:1244-2240] -1-1 593	129.262	36.76	1	21	21	39	0.772085	23	12.0312	1.26339	23	7.87535	593	67.2304	5.50342
comp29368_c0_seq4_2	[326 - 802] len=1186 path=[47845164:0-414 47834274:415-452 47834430:453-534 47876575:535-536 47834992:537-720 47876748:721-764 47876785:765-977 47874387:978-981 47837461:982-1185] -1-1 159	129.207	47.17	4	3	7	48	1.0175	1		0.981795	1		159	17.3426	5.78271
comp21409_c0_seq1_2	[618 - 310] (REVERSE SENSE) len=774 path=[22031030:0-773] -1-1 103	129.185	89.32	1	5	7	41	0.690981	6	11.2445	1.35535	6	6.65498	103	11.5846	4.61475
comp29932_c0_seq1_11	[1916 - 645] (REVERSE SENSE) len=1941 path=[50542505:0-251 50545464:252-261 50543835:262-463 50526315:464-587 50526966:588-1018 50529621:1019-1034 50529704:1035-1940] -1-1 424	128.908	40.8	2	15	15	39	0.957187	24	11.1295	1.051	24	11.7719	424	47.3378	7.98682
comp29643_c0_seq1_2	[1118 - 705] (REVERSE SENSE) len=1234 path=[49138445:0-617 49142058:618-622 49142070:623-698 49150533:699-716 49142595:717-763 49149915:764-788 49143070:789-1078 49145042:1079-1111 49145351:1112-1233] -1-1 138	128.875	62.32	1	6	8	34	1.1051	18	5.82851	0.88123	18	8.21961	138	14.6165	6.17627
comp36896_c0_seq3_11	[1110 - 295] (REVERSE SENSE) len=2057 path=[100696117:0-397 100713489:398-400 100698609:401-449 100679623:450-473 100679731:474-720 100680881:721-746 100680977:747-1116 100715932:1117-1133 100683067:1134-1136 100683085:1137-1154 100827548:1155-1155 100827549:1156-1156 100827550:1157-1162 100683201:1163-2056] -1-1 272	128.663	29.41	2	6	7	40	1.10451	27	7.6702	0.881956	27	10.9203	272	29.4309	6.53662
comp34214_c0_seq1_3	[247 - 1455] len=2287 path=[75724017:0-1390 75749423:1391-1391 75730499:1392-1513 75746743:1514-1536 75731247:1537-1966 75746115:1967-1979 75733372:1980-2286] -1-1 403	128.522	23.82	2	7	7	34	1.12493	14	20.0639	0.852686	14	31.6531	403	44.9647	8.90967
comp32897_c0_seq1_4	[221 - 1498] len=1900 path=[66843323:0-218 66844214:219-229 66844251:230-668 66853985:669-675 66846216:676-807 66846661:808-825 66846734:826-1899] -1-1 426	128.318	21.83	1	8	8	37	0.786265	23	14.5797	1.24712	23	11.4911	426	46.2861	6.45557
comp31042_c0_seq1_14	[1913 - 378] (REVERSE SENSE) len=2190 path=[56155513:0-244 56156681:245-1975 56180114:1976-2034 56165823:2035-2189] -1-1 512	128.261	33.2	1	14	14	38	0.964669	15	14.578	1.04241	15	14.0571	512	55.6728	7.85498
comp32006_c0_seq1_10	[1591 - 335] (REVERSE SENSE) len=1937 path=[61416006:0-128 61416749:129-130 61416758:131-810 61453803:811-834 61421279:835-859 61421459:860-867 61421503:868-919 61421808:920-972 61422054:973-1326 61454031:1327-1362 61424677:1363-1378 61424792:1379-1569 61442759:1570-1576 61426071:1577-1936] -1-1 419	128.185	38.42	1	7	13	34	0.00174783	5	577.982	2.14731	5	0.0995016	419	45.9673	6.39209
comp27380_c0_seq1_1	[319 - 1482] len=1766 path=[39429870:0-832 39434578:833-839 39434640:840-1079 39435828:1080-1101 39435955:1102-1491 39443590:1492-1514 39438600:1515-1765] -1-1 388	128.132	49.23	1	12	14	30	1.33096	15	14.289	0.622118	15	34.7217	388	42.936	8.30908
comp28204_c0_seq4_1	[218 - 1072] len=1207 path=[42666855:0-150 42706923:151-175 42667883:176-330 42668958:331-371 42669228:372-390 42669343:391-423 42669536:424-492 42669844:493-518 42677018:519-812 42678686:813-834 42678835:835-1098 42699235:1099-1099 42680456:1100-1206] -1-1 285	128.13	25.61	2	4	5	28	1.27609	7	19.0045	0.685078	7	34.6531	285	30.4008	8.82178
comp32738_c0_seq1_9	[2494 - 626] (REVERSE SENSE) len=2611 path=[65869077:0-399 65900821:400-411 65870775:412-1808 65878621:1809-1813 65878653:1814-2610] -1-1 623	127.976	29.86	1	16	16	38	1.15735	25	6.82428	0.821326	25	10.5322	623	68.2934	5.8208
comp34696_c0_seq1_2	[157 - 1845] len=2436 path=[79360244:0-159 79361074:160-164 79361108:165-217 79426176:218-241 79361682:242-320 79427210:321-365 79362426:366-794 79365093:795-835 79365374:836-1114 79367228:1115-1129 79367307:1130-1139 79367383:1140-1165 79367532:1166-1169 79367556:1170-1193 79367696:1194-1553 79369757:1554-1585 79369973:1586-1652 79370486:1653-1688 79370672:1689-1700 79370723:1701-1724 79399018:1…	127.609	32.5	5	1	15	36							563	59.8952	7.03467
comp23394_c0_seq1_3	[997 - 494] (REVERSE SENSE) len=1269 path=[26677137:0-374 26692366:375-375 26679069:376-642 26680603:643-673 26680736:674-1268] -1-1 168	127.604	50	2	7	9	35	1.08976	8	10.2992	0.898856	8	13.957	168	18.8866	4.60205
comp12626_c0_seq1_1	[33 - 206] len=206 path=[8823435:0-205] -1-1 58	127.535	31.03	2	1	1	30	1.15357	6	3.74473	0.825511	6	5.85827	58	6.4233	7.51807
comp27447_c0_seq1_9	[1105 - 464] (REVERSE SENSE) len=1213 path=[39676018:0-321 39678019:322-330 39678048:331-1212] -1-1 214	127.427	63.08	2	4	13	41	1.06998	9	17.6745	0.92157	9	27.6516	214	23.8381	5.73193
comp23687_c0_seq1_6	[916 - 269] (REVERSE SENSE) len=1093 path=[27451180:0-1092] -1-1 216	127.356	63.89	2	7	12	38	0.00926308	7	320.776	2.13869	7	0.638414	216	23.6952	7.23975
comp34247_c0_seq3_4	[52 - 918] len=1344 path=[75967509:0-239 75955360:240-281 75973708:282-317 75980408:318-338 75955815:339-353 75980440:354-365 75980452:366-379 75955996:380-404 75980477:405-416 75980489:417-428 75956282:429-432 75956309:433-464 75956568:465-496 75980524:497-506 75956821:507-513 75956858:514-518 75956899:519-550 75957062:551-581 75957224:582-632 75957526:633-635 75957543:636-673 75957792:674-962 7…	127.267	38.06	2	1	10	32	0.933411	1		1.07828	1		289	31.0921	8.88037
comp36844_c0_seq1_18	[4169 - 567] (REVERSE SENSE) len=4405 path=[100010038:0-323 100011361:324-336 100011402:337-457 100011911:458-458 100011914:459-786 100013404:787-793 100013448:794-841 100013703:842-873 100013854:874-1605 100056109:1606-1608 100016977:1609-1926 100056233:1927-1929 100018473:1930-2032 100019028:2033-2055 100019133:2056-2119 100019439:2120-2128 100019482:2129-2301 100020268:2302-2303 100020280:2304…	127.223	22.73	1	24	24	38	1.00443	22	10.2818	0.996784	22	11.3682	1201	130.725	6.15088
comp30591_c0_seq1_6	[134 - 1453] len=1996 path=[53749656:0-67 53776328:68-68 53750007:69-235 53775483:236-259 53750979:260-1666 53758399:1667-1679 53758483:1680-1995] -1-1 440	126.877	39.09	1	14	14	32	1.07725	13	12.5589	0.913229	13	18.9796	440	48.4569	5.23682
comp28877_c0_seq2_1	[144 - 620] len=998 path=[45628261:0-102 45629035:103-111 45629095:112-244 45629626:245-270 45650564:271-997] -1-1 159	126.763	41.51	4	9	9	40	1.36315	23	9.1442	0.585176	23	28.101	159	17.7886	10.5063
comp33666_c0_seq3_11	[2812 - 449] (REVERSE SENSE) len=3093 path=[71809319:0-400 71874914:401-401 71811228:402-1000 71814212:1001-1018 71814283:1019-2119 71819850:2120-2151 71866049:2152-2742 71823074:2743-2766 71823178:2767-2792 71823305:2793-3092] -1-1 788	126.681	36.93	1	0	25	38							788	86.5896	8.14795
comp36234_c0_seq1_4	[291 - 2126] len=2441 path=[93216576:0-134 93217104:135-154 93217229:155-217 93248017:218-264 93217720:265-560 93218903:561-565 93218924:566-1179 93246153:1180-1204 93222154:1205-1980 93242332:1981-2020 93225988:2021-2145 93245131:2146-2154 93226664:2155-2186 93226828:2187-2204 93226958:2205-2440] -1-1 612	126.646	36.6	1	19	19	36	0.7636	16	16.2845	1.27232	16	11.2734	612	68.7936	5.18604
comp37216_c0_seq1_30	[2710 - 971] (REVERSE SENSE) len=6952 path=[104759564:0-421 104839250:422-424 104761348:425-646 104832583:647-668 104762532:669-710 104762727:711-725 104762792:726-807 104763197:808-809 104763205:810-1539 104836091:1540-1547 104766298:1548-1944 104768519:1945-1951 104768563:1952-2129 104769488:2130-2155 104769617:2156-2850 104844313:2851-2851 104773228:2852-3644 104777248:3645-3703 104777515:3704…	126.241	35.17	2	15	18	38	0.732557	19	14.8678	1.30875	19	8.88096	580	64.6232	5.80811
comp37694_c0_seq1_2	[248 - 745] len=1874 path=[111968058:0-1873] -1-1 166	126.224	48.19	3	1	6	29							166	17.8487	9.29053
comp15533_c0_seq1_1	[63 - 431] len=1109 path=[12414649:0-1108] -1-1 123	125.982	46.34	1	5	9	35	1.58621	7	11.0097	0.329233	7	72.9587	123	14.4055	10.9165
comp36509_c0_seq4_16	[3462 - 1405] (REVERSE SENSE) len=3630 path=[96160579:0-343 96162073:344-346 96162082:347-1232 96219797:1233-1233 96166538:1234-1311 96167024:1312-1336 96167118:1337-1407 96220312:1408-1408 96167422:1409-1449 96167619:1450-1493 96167897:1494-1560 96168351:1561-1594 96168568:1595-1770 96169572:1771-1794 96169703:1795-1814 96169825:1815-1838 96170013:1839-2135 96172172:2136-2225 96172646:2226-2427 …	125.629	26.09	2	2	18	54	0.945227	4	9.53179	1.06089	4	9.85347	686	77.2337	7.31299
comp16119_c0_seq1_5	[1145 - 648] (REVERSE SENSE) len=1404 path=[13612493:0-476 13614903:477-479 13614912:480-554 13615357:555-1403] -1-1 166	125.519	48.19	3	1	6	29	1.05006	1		0.944433	1		166	17.8647	9.29053
comp26141_c0_seq1_12	[2370 - 775] (REVERSE SENSE) len=2505 path=[34953380:0-529 34955649:530-532 34955657:533-604 34955950:605-619 34955996:620-2379 34969287:2380-2504] -1-1 532	125.442	35.53	4	16	16	43	1.05632	23	9.90991	0.937245	23	12.2756	532	57.7398	7.7085
comp28360_c1_seq1_9	[1287 - 484] (REVERSE SENSE) len=1376 path=[43368014:0-256 43369463:257-261 43369498:262-1302 43376155:1303-1348 43376453:1349-1375] -1-1 268	125.135	44.78	1	10	10	32	0.99014	10	3.59284	1.01306	10	3.94626	268	28.5717	4.89404
comp15742_c0_seq1_4	[633 - 1] (REVERSE SENSE) len=718 path=[12836417:0-717] -1-1 211	125.078	62.09	1	10	12	37	1.13273	8	3.87489	0.849568	8	6.14571	211	22.767	6.58057
comp36948_c0_seq1_16	[3476 - 261] (REVERSE SENSE) len=3955 path=[101287634:0-859 101293124:860-884 101293241:885-1203 101316906:1204-1205 101295432:1206-1656 101298394:1657-1673 101298483:1674-3433 101321388:3434-3455 101310062:3456-3702 101321957:3703-3703 101311367:3704-3822 101312079:3823-3835 101312125:3836-3954] -1-1 1072	124.934	22.57	1	24	24	41	0.788578	29	9.52287	1.24447	29	6.55213	1072	122.142	6.7417
comp28444_c0_seq1_9	[2371 - 473] (REVERSE SENSE) len=2585 path=[43709435:0-2584] -1-1 633	124.905	39.81	1	21	21	39	0.914299	23	17.202	1.10021	23	16.8185	633	68.1006	8.60205
comp28237_c0_seq2_1	[200 - 910] len=1190 path=[42826565:0-468 42824865:469-481 42820881:482-518 42821115:519-919 42823442:920-922 42823452:923-1046 42824165:1047-1067 42824285:1068-1189] -1-1 237	124.822	52.74	3	6	10	30	1.15704	8	19.1192	0.821628	8	30.0908	237	26.3395	7.66455
comp28689_c0_seq1_6	[837 - 1] (REVERSE SENSE) len=1226 path=[44787334:0-692 44790829:693-702 44790908:703-798 44793114:799-859 44791655:860-898 44791874:899-1225] -1-1 279	124.755	33.69	4	1	8	38	0.484204	1		1.59372	1		279	30.5886	5.43994
comp31963_c0_seq2_2	[174 - 920] len=1218 path=[61170489:0-235 61171454:236-261 61171542:262-328 61185938:329-352 61201747:353-372 61171977:373-463 61172375:464-490 61172480:491-500 61172522:501-546 61172758:547-550 61172779:551-593 61173010:594-616 61201856:617-706 61173532:707-739 61173746:740-771 61173883:772-796 61173991:797-834 61201951:835-837 61201954:838-844 61201961:845-850 61197493:851-926 61202034:927-948 …	124.114	46.18	5	1	11	43	0.995143	1		1.00744	1		249	27.3678	6.0874
comp15639_c0_seq1_2	[161 - 475] len=475 path=[12640752:0-474] -1-1 105	124.058	77.14	2	3	9	40	0.973314	13	13.6949	1.03249	13	13.7481	105	11.9999	4.60205
comp29236_c0_seq1_5	[816 - 373] (REVERSE SENSE) len=1134 path=[47229285:0-210 47239703:211-220 47230646:221-608 47232997:609-612 47233042:613-764 47219235:765-803 47240362:804-818 47236426:819-830 47236516:831-1133] -1-1 148	123.945	45.95	2	2	7	35	1.31792	2	9.3027	0.626992	2	22.6	148	16.2915	6.94678
comp30046_c0_seq1_1	[129 - 518] len=844 path=[51036277:0-82 51036743:83-106 51036845:107-113 51036860:114-265 51050140:266-283 51079913:284-291 51038059:292-454 51079988:455-525 51039573:526-641 51040258:642-678 51040485:679-843] -1-1 130	123.902	66.92	3	3	9	49	1.17097	14	12.6411	0.805577	14	23.5492	130	14.8069	9.89111
comp5514_c0_seq1_1	[56 - 694] len=994 path=[4091583:0-95 4092030:96-993] -1-1 213	123.849	8.92	2	1	2	52	1.05896	6	14.6009	0.933631	6	17.0762	213	23.6474	9.18799
comp36072_c0_seq1_1	[79 - 843] len=3759 path=[91500545:0-69 91501056:70-72 91501075:73-1111 91508354:1112-1126 91508422:1127-1596 91530067:1597-1600 91511271:1601-2511 91517479:2512-2545 91517735:2546-3758] -1-1 255	123.528	44.71	1	9	9	32	0.940133	22	7.36931	1.07054	22	7.07465	255	26.7269	6.3667
comp36228_c0_seq1_10	[2754 - 337] (REVERSE SENSE) len=3328 path=[93148927:0-217 93189207:218-222 93149868:223-327 93189463:328-328 93150356:329-445 93150940:446-453 93150985:454-2660 93186017:2661-2670 93160996:2671-2907 93189586:2908-2908 93162046:2909-3327] -1-1 806	123.396	35.73	1	21	21	33	1.29234	12	10.4692	0.666316	12	26.697	806	90.6503	5.71924
comp32006_c0_seq2_7	[1634 - 378] (REVERSE SENSE) len=1980 path=[61428887:0-251 61430499:252-253 61430509:254-368 61453721:369-378 61431541:379-450 61451098:451-452 61432031:453-853 61453803:854-877 61434734:878-962 61421808:963-1015 61422054:1016-1369 61454031:1370-1405 61424677:1406-1421 61424792:1422-1612 61426029:1613-1619 61426071:1620-1979] -1-1 419	123.121	32.46	1	7	13	38	0.957276	10	7.35626	1.05086	10	7.79228	419	45.9753	6.72705
comp34656_c0_seq1_8	[1889 - 285] (REVERSE SENSE) len=2154 path=[79088782:0-218 79090285:219-228 79090326:229-273 79090641:274-295 79090770:296-1213 79096776:1214-1215 79096780:1216-1518 79098433:1519-1536 79098594:1537-1829 79117614:1830-1835 79100646:1836-1888 79100985:1889-1910 79101114:1911-2153] -1-1 535	122.899	31.03	2	15	19	46	0.926143	29	13.9904	1.08662	29	15.0959	535	59.1606	5.68115
comp30173_c0_seq4_3	[137 - 1864] len=1864 path=[51642645:0-67 51622173:68-1022 51626936:1023-1661 51630406:1662-1682 51630535:1683-1863] -1-1 576	122.892	23.26	5	10	11	33	1.2042	11	11.6456	0.767566	11	23.8294	576	63.2542	8.11865
comp30357_c0_seq1_9	[1556 - 318] (REVERSE SENSE) len=1993 path=[52606186:0-171 52623568:172-200 52607418:201-1330 52615024:1331-1335 52615066:1336-1638 52622752:1639-1662 52616696:1663-1992] -1-1 413	122.813	49.64	4	17	17	38	0.923354	27	21.573	1.08982	27	22.2396	413	45.379	7.09326
comp29597_c0_seq6_10	[2092 - 641] (REVERSE SENSE) len=2452 path=[48905574:0-540 48908737:541-556 48908788:557-726 48963692:727-775 48910028:776-807 48910170:808-856 48910294:857-881 48927547:882-1537 48914021:1538-1574 48949705:1575-1579 48914211:1580-1617 48948854:1618-1705 48914984:1706-1731 48915068:1732-1809 48915567:1810-1836 48915715:1837-2299 48964009:2300-2306 48918478:2307-2321 48918602:2322-2451] -1-1 484	122.74	38.64	2	3	18	48	0.858186	2	5.89165	1.16316	2	4.98697	484	51.9405	6.99072
comp34476_c5_seq6_4	[49 - 1122] len=1462 path=[77786046:0-68 77786724:69-72 77786747:73-160 77736835:161-188 77766228:189-967 77789513:968-992 77838281:993-1003 77753269:1004-1127 77790025:1128-1149 77753942:1150-1461] -1-1 358	122.689	41.62	4	7	12	36	1.00187	7	6.90322	0.999721	7	7.56232	358	40.2053	8.39697
comp30636_c0_seq2_11	[2124 - 991] (REVERSE SENSE) len=3203 path=[54017719:0-625 54044422:626-638 54021130:639-718 54021666:719-723 54021681:724-791 54038596:792-799 54022085:800-861 54037776:862-909 54022645:910-994 54023718:995-3202] -1-1 378	122.396	41.27	2	11	11	33	0.711978	13	21.537	1.33236	13	14.8311	378	38.8017	5.90967
comp36202_c0_seq1_8	[200 - 3859] len=4659 path=[92847241:0-294 92849001:295-319 92849141:320-950 92879377:951-969 92852328:970-1608 92876967:1609-1614 92856250:1615-3882 92879861:3883-4004 92869889:4005-4658] -1-1 1220	122.171	17.46	3	20	20	37	0.852359	23	11.5667	1.17128	23	10.3923	1220	131.684	5.63037
comp34343_c0_seq1_17	[4024 - 26] (REVERSE SENSE) len=4374 path=[76772797:0-1038 76779334:1039-1049 76779398:1050-1080 76862004:1081-1102 76779725:1103-1611 76881165:1612-2020 76784951:2021-4373] -1-1 1333	122.03	20.86	8	22	24	38	1.05397	25	11.8135	0.939941	25	14.0506	1333	146.155	7.98682
comp32362_c0_seq1_14	[2351 - 687] (REVERSE SENSE) len=2566 path=[63597390:0-674 63601532:675-712 63601791:713-788 63602337:789-883 63602841:884-893 63602923:894-1035 63604007:1036-1145 63604675:1146-1180 63604951:1181-1245 63605257:1246-1272 63605493:1273-1277 63605516:1278-1369 63640499:1370-1460 63606957:1461-1508 63607151:1509-1610 63607688:1611-1642 63607817:1643-1707 63608136:1708-1771 63635954:1772-1840 6363907…	121.903	29.01	1	1	13	40	0.547287	1		1.52134	1		555	60.1777	6.63916
comp30584_c0_seq1_10	[1749 - 289] (REVERSE SENSE) len=2232 path=[53733749:0-1013 53738583:1014-1029 53738692:1030-1853 53747084:1854-1856 53743606:1857-2231] -1-1 487	121.609	50.51	1	16	16	31	1.10511	19	4.94141	0.881265	19	6.83706	487	51.0052	6.31592
comp33218_c0_seq1_4	[912 - 352] (REVERSE SENSE) len=965 path=[68823739:0-190 68824889:191-198 68824932:199-339 68847344:340-356 68847348:357-377 68833418:378-456 68826408:457-524 68829112:525-627 68847458:628-632 68829827:633-725 68830345:726-729 68830364:730-888 68828427:889-912 68847530:913-914 68828644:915-964] -1-1 187	121.382	44.92	2	1	8	45	1.19437	5	1.12612	0.778841	5	2.0027	187	20.9377	10.9458
comp30974_c1_seq1_6	[595 - 53] (REVERSE SENSE) len=1018 path=[55832855:0-33 55833024:34-36 55833033:37-135 55833630:136-145 55833689:146-1017] -1-1 181	121.346	62.43	2	8	9	28	1.06833	6	14.556	0.916612	6	20.3666	181	18.7078	4.65283
comp26033_c0_seq1_7	[2195 - 657] (REVERSE SENSE) len=2348 path=[34582370:0-408 34584773:409-569 34554747:570-600 34554704:601-610 34554747:611-641 34554704:642-651 34554747:652-682 34554910:683-2347] -1-1 513	121.332	33.72	1	14	15	35	1.01184	14	5.12843	0.988279	14	5.78768	513	56.0362	6.26514
comp29496_c0_seq1_9	[1757 - 489] (REVERSE SENSE) len=2161 path=[48433990:0-389 48436013:390-392 48436029:393-458 48436494:459-489 48436711:490-2160] -1-1 423	121.296	35.46	2	9	12	35	0.89248	9	9.88554	1.12524	9	8.45318	423	46.6759	5.31299
comp26000_c0_seq1_2	[740 - 180] (REVERSE SENSE) len=911 path=[34433856:0-114 34434513:115-167 34434822:168-910] -1-1 187	121.031	47.59	1	3	9	44	1.20987	5	7.47273	0.761059	5	14.7414	187	20.9237	11.2534
comp35223_c0_seq1_6	[1328 - 351] (REVERSE SENSE) len=1433 path=[83763802:0-81 83764370:82-204 83765303:205-272 83765743:273-299 83826945:300-300 83826946:301-309 83766023:310-322 83826964:323-649 83782700:650-659 83768276:660-771 83769041:772-776 83769073:777-814 83769275:815-845 83769477:846-999 83770541:1000-1001 83770569:1002-1432] -1-1 326	120.856	49.08	2	14	14	34	0.93929	18	26.65	1.07151	18	23.7905	326	35.9691	7.09326
comp33406_c0_seq1_6	[289 - 2070] len=2490 path=[70026508:0-130 70027263:131-179 70046179:180-211 70046324:212-213 70046332:214-217 70046358:218-256 70027526:257-2080 70039317:2081-2110 70039483:2111-2214 70049325:2215-2232 70047364:2233-2235 70040321:2236-2489] -1-1 594	120.689	36.03	1	18	18	32	1.03616	18	12.9588	0.959497	18	16.426	594	61.5974	5.13525
comp26431_c0_seq1_5	[409 - 1464] len=1802 path=[35975826:0-360 35985651:361-389 35977474:390-428 35984477:429-452 35977736:453-1450 35982518:1451-1469 35982604:1470-1801] -1-1 352	120.517	39.2	1	11	11	30	1.1077	9	10.3131	0.878288	9	16.3837	352	38.7368	5.79541
comp36109_c0_seq1_5	[28 - 2397] len=2743 path=[91853187:0-167 91879028:168-173 91853857:174-418 91872439:419-443 91855344:444-1105 91876877:1106-1118 91859647:1119-2193 91866140:2194-2199 91866184:2200-2385 91877814:2386-2386 91867308:2387-2477 91867815:2478-2538 91868174:2539-2742] -1-1 790	120.333	20	2	15	15	39	1.00154	19	5.71954	1.0001	19	6.70409	790	89.3637	6.22705
comp31506_c1_seq1_5	[388 - 1548] len=1548 path=[58660533:0-291 58662177:292-366 58643507:367-391 58643670:392-766 58645789:767-779 58645847:780-1547] -1-1 387	120.024	37.21	1	8	11	37	1.00313	7	14.6173	0.998275	7	15.2541	387	40.2562	4.64014
comp23372_c1_seq1_4	[722 - 267] (REVERSE SENSE) len=788 path=[26638312:0-108 26629575:109-168 26640302:169-169 26636635:170-225 26630284:226-255 26636277:256-257 26630507:258-787] -1-1 152	120.011	38.82	1	4	4	35	1.06714	29	17.2404	0.924833	29	26.6605	152	15.1865	5.87158
comp23266_c2_seq1_1	[11 - 352] len=354 path=[26296972:0-353] -1-1 114	119.879	32.46	2	1	4	46	0.906038	1		1.10969	1		114	13.2033	6.91748
comp28337_c0_seq1_3	[207 - 1694] len=1949 path=[43280405:0-113 43281043:114-114 43281045:115-414 43282755:415-419 43282774:420-939 43285600:940-953 43285664:954-1948] -1-1 496	119.781	43.75	1	19	19	35	0.940177	19	14.5246	1.07052	19	15.1187	496	53.1804	7.00537
comp37752_c0_seq1_2	[471 - 1] (REVERSE SENSE) len=478 path=[112136214:0-477] -1-1 157	119.77	37.58	2	4	6	38	1.52616	9	5.49396	0.398129	9	27.3928	157	17.6932	4.83057
comp25982_c1_seq1_2	[536 - 324] (REVERSE SENSE) len=566 path=[34370644:0-176 34372042:177-308 34372892:309-313 34372926:314-565] -1-1 71	119.585	43.66	3	1	3	35							71	7.93207	9.24658
comp31261_c0_seq6_5	[471 - 1583] len=1916 path=[57365381:0-52 57380441:53-56 57365693:57-264 57380480:265-331 57380542:332-332 57380543:333-335 57320497:336-424 57321023:425-489 57321448:490-516 57321612:517-538 57321709:539-709 57322468:710-744 57322636:745-1159 57324865:1160-1160 57324867:1161-1188 57324971:1189-1514 57369617:1515-1519 57326576:1520-1565 57381101:1566-1597 57381101:1598-1629 57336588:1630-1915] -1…	119.387	33.96	2	2	11	32	0.950096	5	0.632923	1.05913	5	0.654314	371	41.0622	7.12256
comp30547_c0_seq1_7	[1509 - 229] (REVERSE SENSE) len=1566 path=[53546086:0-332 53566039:333-354 53548299:355-1256 53569255:1257-1258 53553575:1259-1272 53553668:1273-1565] -1-1 427	119.158	33.26	1	13	13	40	1.25333	26	10.7204	0.71118	26	21.8259	427	47.8007	7.72314
comp35862_c1_seq1_1	[328 - 780] len=1686 path=[89476455:0-453 89479390:454-459 89479418:460-563 89480150:564-567 89480175:568-665 89480878:666-683 89480969:684-773 89523146:774-774 89523147:775-779 89481570:780-807 89481690:808-931 89482573:932-936 89482606:937-1100 89483554:1101-1194 89484067:1195-1241 89484363:1242-1282 89484632:1283-1320 89484836:1321-1354 89485071:1355-1401 89502577:1402-1573 89503522:1574-1685]…	119.122	59.6	1	7	8	35	0.660952	15	7.11561	1.39091	15	4.02506	151	16.8515	6.56592
comp27420_c1_seq1_2	[256 - 1104] len=1105 path=[39583025:0-1104] -1-1 283	118.913	43.11	1	6	10	40	0.80562	12	26.4131	1.22236	12	17.4981	283	31.6294	6.91748
comp29509_c0_seq1_6	[1268 - 849] (REVERSE SENSE) len=1564 path=[48463866:0-431 48482434:432-496 48482748:497-516 48482811:517-672 48483750:673-718 48488475:719-720 48488477:721-721 48488478:722-727 48481560:728-893 48467874:894-943 48480253:944-956 48468235:957-1057 48468812:1058-1116 48469089:1117-1563] -1-1 140	118.162	30.71	2	5	5	37	1.208	28	13.9875	0.763019	28	27.2168	140	15.7227	6.62451
comp32624_c1_seq1_7	[1542 - 352] (REVERSE SENSE) len=1984 path=[65224501:0-629 65215574:630-631 65215594:632-680 65215841:681-683 65215858:684-813 65216591:814-815 65216595:816-953 65229963:954-957 65217386:958-1983] -1-1 397	118.081	37.53	3	12	13	37	1.23967	16	6.85649	0.726253	16	14.3424	397	42.9881	8.32373
comp35973_c0_seq1_2	[221 - 1954] len=3527 path=[90503378:0-201 90504255:202-206 90504281:207-2445 90515023:2446-2469 90515114:2470-2501 90539601:2502-2522 90515442:2523-2626 90515925:2627-2630 90515942:2631-2665 90516052:2666-2678 90516143:2679-2881 90517121:2882-2884 90517140:2885-3074 90540924:3075-3089 90517993:3090-3526] -1-1 578	117.776	33.04	1	16	16	36	0.972641	30	12.7493	1.03323	30	13.9035	578	63.2003	7.76709
comp29550_c0_seq1_13	[1504 - 329] (REVERSE SENSE) len=1736 path=[48675072:0-291 48697485:292-293 48676982:294-1165 48701299:1166-1189 48682212:1190-1420 48683663:1421-1456 48683911:1457-1735] -1-1 392	117.358	27.3	1	10	10	35	1.00361	20	8.93041	0.997704	20	11.0316	392	44.0392	5.80811
comp33967_c0_seq4_5	[212 - 1819] len=1973 path=[73985935:0-300 73987270:301-335 74021842:336-537 74075021:538-563 74034099:564-708 74075111:709-711 74075114:712-738 74034743:739-1186 74036679:1187-1202 74036771:1203-1307 74071329:1308-1323 74037276:1324-1626 74039075:1627-1670 74063339:1671-1678 74039332:1679-1766 74067761:1767-1803 74040018:1804-1972] -1-1 536	117.11	29.66	3	5	12	29	1.06371	2	5.34686	0.926926	2	7.04319	536	60.3209	5.32568
comp15270_c0_seq1_5	[1075 - 245] (REVERSE SENSE) len=1243 path=[11946151:0-1242] -1-1 277	117.069	31.77	1	5	8	32	1.07163	7	10.1061	0.919684	7	14.7256	277	29.3623	8.45557
comp34842_c0_seq3_12	[3750 - 601] (REVERSE SENSE) len=3770 path=[80622502:0-323 80624180:324-341 80624319:342-1038 80627823:1039-1510 80630059:1511-1531 80630154:1532-1619 80630569:1620-1660 80630788:1661-1749 80631235:1750-2432 80634718:2433-2438 80634737:2439-3474 80640737:3475-3769] -1-1 1050	116.818	19.9	11	16	16	37	0.88042	25	9.0013	1.13908	25	8.27405	1050	114.979	5.07178
comp29530_c0_seq1_1	[144 - 1169] len=1404 path=[48571044:0-159 48571783:160-167 48571812:168-1403] -1-1 342	116.77	48.25	2	13	15	35	1.00895	20	11.5512	0.991303	20	14.7463	342	38.1204	6.46826
comp15143_c0_seq1_5	[1327 - 332] (REVERSE SENSE) len=1590 path=[11698600:0-1589] -1-1 332	116.59	44.58	1	12	12	37	1.1573	21	5.62426	0.82138	21	9.58376	332	36.8464	4.95752
comp32567_c0_seq1_3	[254 - 1075] len=1703 path=[64840744:0-749 64844072:750-751 64872210:752-782 64872241:783-797 64868184:798-801 64844389:802-804 64844416:805-845 64872279:846-851 64872285:852-1158 64870403:1159-1189 64846890:1190-1240 64871279:1241-1242 64847214:1243-1702] -1-1 274	116.557	34.31	2	1	7	36							274	29.5837	6.30322
comp28859_c0_seq1_5	[1295 - 516] (REVERSE SENSE) len=1749 path=[45561757:0-328 45566908:329-351 45568554:352-353 45563646:354-464 45568387:465-505 45543275:506-741 45568447:742-742 45568448:743-746 45558039:747-747 45544387:748-1146 45558593:1147-1148 45546437:1149-1312 45568515:1313-1313 45568516:1314-1318 45559345:1319-1327 45547253:1328-1748] -1-1 260	116.397	45	3	2	15	34	1.19777	3	5.3579	0.774942	3	10.0238	260	28.7145	4.88135
comp31186_c0_seq6_8	[1033 - 251] (REVERSE SENSE) len=1580 path=[56900553:0-339 56902244:340-504 56903039:505-623 56903622:624-661 56903833:662-852 56904723:853-1137 56921022:1138-1138 56906261:1139-1251 56906948:1252-1579] -1-1 261	116.35	43.3	11	6	8	33	1.25328	16	16.3922	0.71106	16	34.1062	261	29.2174	6.34131
comp28208_c0_seq1_2	[73 - 888] len=1198 path=[42688580:0-133 42697608:134-152 42689422:153-715 42692670:716-731 42692752:732-1062 42694474:1063-1081 42694563:1082-1197] -1-1 272	116.309	30.88	1	5	6	28	0.502982	8	20.8425	1.56932	8	7.17622	272	30.0701	5.65576
comp15675_c0_seq1_7	[880 - 431] (REVERSE SENSE) len=1035 path=[12711342:0-1034] -1-1 150	115.842	46	5	4	7	32	1.15346	5	13.9371	0.825787	5	25.7654	150	16.3367	10.6968
comp27249_c0_seq1_1	[221 - 841] len=1360 path=[38941620:0-75 38960775:76-91 38942063:92-205 38943447:206-578 38945224:579-600 38945355:601-1359] -1-1 207	115.447	59.42	4	6	11	35	1.08549	4	3.28986	0.90378	4	4.77879	207	22.8578	7.89893
comp32911_c0_seq1_11	[1544 - 315] (REVERSE SENSE) len=2117 path=[66916169:0-101 66916564:102-108 66916592:109-149 66916893:150-187 66917142:188-2116] -1-1 410	115.38	37.32	1	13	13	31	1.02228	18	7.1099	0.97629	18	8.26887	410	44.7107	5.07178
comp32362_c0_seq2_15	[2342 - 687] (REVERSE SENSE) len=2557 path=[63597390:0-674 63601532:675-712 63601791:713-788 63602337:789-883 63602841:884-893 63602923:894-1035 63604007:1036-1145 63604675:1146-1180 63604951:1181-1245 63605257:1246-1272 63605493:1273-1277 63605516:1278-1369 63606211:1370-1460 63606957:1461-1508 63607151:1509-1610 63607688:1611-1642 63607817:1643-1707 63608136:1708-1771 63635954:1772-1840 6363907…	114.843	29.17	1	2	13	38	0.480552	2	15.6896	1.5938	2	5.40787	552	60.1507	6.59521
comp14895_c0_seq1_1	[216 - 983] len=1908 path=[11259564:0-1907] -1-1 256	114.802	41.41	2	11	11	37	1.04263	19	19.3056	0.95296	19	28.7095	256	28.5412	6.03662
comp37097_c3_seq7_10	[2302 - 710] (REVERSE SENSE) len=2630 path=[103203110:0-40 103203336:41-64 103203461:65-599 103311005:600-600 103206120:601-1021 103207683:1022-1052 103340907:1053-1053 103207849:1054-1127 103248269:1128-1129 103208172:1130-1255 103208653:1256-1519 103209602:1520-1524 103209629:1525-1537 103209683:1538-1569 103230782:1570-1764 103210660:1765-1791 103210801:1792-1803 103210849:1804-1827 103210983:…	114.711	32.58	4	0	14	32							531	58.6008	6.41748
comp23516_c0_seq1_1	[361 - 993] len=1486 path=[27004836:0-280 27006274:281-282 27006278:283-1069 27010236:1070-1080 27010320:1081-1485] -1-1 211	114.331	73.46	1	8	14	30	0.862184	4	5.86101	1.15999	4	4.69628	211	23.1265	7.38623
comp21568_c0_seq1_7	[1099 - 449] (REVERSE SENSE) len=1572 path=[22388205:0-357 22390139:358-1571] -1-1 217	113.497	65.44	2	7	14	36	1.03867	5	9.23972	0.957498	5	10.7601	217	24.0382	6.55127
comp35596_c0_seq1_50	[9904 - 323] (REVERSE SENSE) len=10150 path=[86992444:0-84 87101850:85-109 86992886:110-166 87098440:167-190 86993175:191-306 87096911:307-313 86993614:314-6091 87022126:6092-6109 87022257:6110-6918 87026819:6919-6940 87026917:6941-8517 87034818:8518-8542 87034900:8543-10149] -1-1 3194	113.246	10.36	1	30	31	39	0.795254	29	11.8503	1.23681	29	8.91258	3194	355.166	6.62451
comp30778_c0_seq4_1	[225 - 1532] len=2332 path=[54799619:0-331 54767239:332-387 54767567:388-532 54768358:533-569 54768603:570-620 54768895:621-657 54769164:658-2331] -1-1 436	113.189	25.69	3	5	10	36	0.924981	4	1.64027	1.08795	4	1.57386	436	48.909	5.42725
comp30415_c3_seq1_8	[1619 - 480] (REVERSE SENSE) len=1697 path=[52922261:0-245 52923735:246-247 52923740:248-298 52924041:299-319 52924138:320-843 52913317:844-857 52913385:858-1185 52915168:1186-1198 52915238:1199-1533 52917382:1534-1556 52917518:1557-1696] -1-1 380	113.173	36.84	1	11	11	26	1.09098	12	7.43027	0.897471	12	10.7164	380	40.2355	7.31299
comp29289_c0_seq1_11	[1773 - 583] (REVERSE SENSE) len=1895 path=[47439548:0-377 47442277:378-381 47442322:382-487 47464800:488-571 47443284:572-644 47443733:645-660 47443816:661-692 47444004:693-723 47444141:724-1894] -1-1 397	113.171	37.28	6	14	15	35	1.21239	23	8.26513	0.758164	23	14.1095	397	42.9934	6.12549
comp34080_c0_seq1_2	[119 - 1096] len=1495 path=[74781330:0-752 74785950:753-756 74785985:757-998 74787724:999-1011 74787825:1012-1144 74812745:1145-1145 74788701:1146-1247 74789463:1248-1251 74789492:1252-1494] -1-1 326	113.135	44.79	1	7	10	28	1.24833	5	1.0599	0.716925	5	2.09539	326	35.1632	4.93213
comp27590_c0_seq1_4	[903 - 403] (REVERSE SENSE) len=1130 path=[40214479:0-284 40216321:285-309 40216485:310-433 40217216:434-461 40217407:462-519 40217672:520-531 40217746:532-532 40217752:533-1129] -1-1 167	112.993	23.35	1	6	6	38	1.44673	23	11.0982	0.489278	23	38.5779	167	16.7173	8.22119
comp55333_c0_seq1_1	[300 - 1] (REVERSE SENSE) len=343 path=[126079920:0-342] -1-1 100	112.884	56	1	0	5	26							100	10.6476	4.88135
comp31608_c0_seq1_2	[75 - 791] len=4706 path=[59210056:0-416 59211918:417-863 59214094:864-882 59214215:883-4705] -1-1 239	112.767	28.87	1	6	6	37	0.606844	19	47.4077	1.453	19	22.7787	239	27.6021	5.73193
comp29804_c0_seq1_4	[1020 - 358] (REVERSE SENSE) len=1121 path=[49876286:0-175 49884437:176-183 49877427:184-394 49878799:395-396 49878809:397-1015 49882455:1016-1120] -1-1 221	112.543	26.24	2	2	6	34	0.409041	7	37.1586	1.67997	7	8.67997	221	25.1568	7.41553
comp28274_c0_seq1_4	[1050 - 493] (REVERSE SENSE) len=1253 path=[42996667:0-299 42998445:300-320 42998615:321-473 42999395:474-953 43002152:954-1085 43002955:1086-1252] -1-1 186	112.411	51.61	4	9	9	35	1.05353	26	6.968	0.940317	26	8.95456	186	20.8093	5.43994
comp34674_c0_seq1_21	[4170 - 328] (REVERSE SENSE) len=4381 path=[79215460:0-209 79216254:210-4380] -1-1 1281	112.392	14.13	1	16	16	30	1.20217	17	11.276	0.769892	17	18.9717	1281	140.237	5.14795
comp16329_c0_seq3_7	[1748 - 459] (REVERSE SENSE) len=1836 path=[14002854:0-348 14005077:349-458 14005771:459-1212 14034978:1213-1214 14010929:1215-1835] -1-1 430	112.352	23.95	5	6	9	35	1.37553	17	13.6999	0.570967	17	41.6708	430	47.5894	6.37939
comp37097_c3_seq2_9	[2040 - 448] (REVERSE SENSE) len=2368 path=[103240258:0-669 103243627:670-688 103243727:689-759 103207683:760-790 103340907:791-791 103207849:792-865 103208165:866-867 103208172:868-993 103208653:994-1257 103258703:1258-1262 103209629:1263-1275 103209683:1276-1307 103230782:1308-1502 103210660:1503-1529 103210801:1530-1541 103210849:1542-1565 103210983:1566-1772 103259575:1773-1777 103212073:1778…	112.249	32.96	4	3	15	31	0.848438	1		1.17578	1		531	58.7749	6.84424
comp31507_c0_seq1_5	[319 - 2352] len=2606 path=[58644634:0-322 58645992:323-335 58646044:336-840 58648558:841-851 58648614:852-1261 58650433:1262-1268 58650454:1269-2605] -1-1 678	112.134	23.01	1	14	14	30	1.2321	15	4.92926	0.735545	15	9.05074	678	75.3028	5.24951
comp34431_c1_seq1_13	[1929 - 991] (REVERSE SENSE) len=2858 path=[77457308:0-678 77496914:679-679 77496915:680-689 77494984:690-690 77461399:691-785 77461849:786-804 77461951:805-985 77426622:986-1012 77426719:1013-1044 77426860:1045-1115 77427185:1116-1194 77427626:1195-2071 77479095:2072-2568 77497500:2569-2576 77496641:2577-2577 77495682:2578-2630 77481956:2631-2857] -1-1 313	112.036	44.73	3	7	10	26	0.910856	8	15.4859	1.10414	8	13.2925	313	35.8074	5.41455
comp36514_c0_seq1_7	[242 - 2242] len=2731 path=[96241512:0-345 96260974:346-373 96265437:374-462 96243949:463-478 96244011:479-651 96264189:652-672 96244989:673-1060 96247104:1061-1062 96247113:1063-2730] -1-1 667	111.903	29.24	13	16	17	33	1.04511	14	11.4246	0.9501	14	13.2122	667	73.207	7.6499
comp35939_c2_seq1_3	[205 - 966] len=1435 path=[90226429:0-96 90227144:97-109 90227258:110-462 90310603:463-511 90278592:512-560 90230049:561-586 90288470:587-695 90230946:696-724 90284016:725-1013 90285741:1014-1014 90285748:1015-1247 90287279:1248-1337 90287877:1338-1434] -1-1 254	111.546	45.67	1	2	10	34	1.29327	3	1.5572	0.665357	3	3.41603	254	28.6542	7.66455
comp16029_c0_seq1_3	[65 - 1900] len=2242 path=[13406179:0-2241] -1-1 612	111.452	24.84	1	14	14	33	1.11956	23	9.02852	0.864685	23	12.4982	612	67.2133	6.81494
comp36108_c0_seq5_6	[233 - 2011] len=2013 path=[91818326:0-386 91874317:387-397 91821177:398-527 91917910:528-705 91823248:706-732 91912835:733-1038 91825398:1039-1085 91825600:1086-1296 91827090:1297-1320 91827258:1321-1509 91828773:1510-1538 91902820:1539-1728 91830310:1729-1754 91897983:1755-1987 91832201:1988-2012] -1-1 593	111.403	30.86	4	1	14	29							593	67.2971	7.59131
comp20815_c0_seq1_4	[890 - 258] (REVERSE SENSE) len=962 path=[20797476:0-122 20798043:123-138 20798107:139-961] -1-1 211	111.346	63.03	1	14	14	39	0.688673	26	24.0437	1.3591	26	13	211	23.0515	7.82568
comp14920_c0_seq2_2	[58 - 966] len=1705 path=[11277939:0-257 11278916:258-461 11279798:462-1704] -1-1 303	111.296	43.56	2	13	13	39	1.12514	33	15.4588	0.858277	33	25.7667	303	34.6457	8.63135
comp34552_c0_seq1_11	[2115 - 865] (REVERSE SENSE) len=2366 path=[78313554:0-415 78315899:416-446 78316037:447-884 78333436:885-885 78318594:886-2115 78327217:2116-2133 78325397:2134-2176 78325612:2177-2180 78325638:2181-2227 78329669:2228-2229 78325864:2230-2265 78330589:2266-2293 78326128:2294-2365] -1-1 417	111.255	48.44	1	18	18	33	0.919249	23	6.48853	1.09453	23	6.53345	417	47.0531	6.56592
comp29386_c1_seq1_5	[840 - 52] (REVERSE SENSE) len=1003 path=[47931866:0-326 47933932:327-339 47933999:340-770 47937059:771-809 47937227:810-840 47937361:841-1002] -1-1 263	110.915	59.7	2	15	15	40	0.572595	23	24.5736	1.4923	23	11.1354	263	28.3218	8.23584
comp36997_c0_seq53_7	[2030 - 3283] len=3284 path=[101959464:0-944 101905588:945-970 101905822:971-1718 101910568:1719-1753 101910809:1754-1829 101911252:1830-1876 101911580:1877-1988 102018225:1989-2000 101912222:2001-2008 101912254:2009-2051 101912558:2052-2061 101912640:2062-2496 101915762:2497-2536 101916007:2537-2565 101917159:2566-2574 101917226:2575-2600 101917371:2601-2732 101918136:2733-2745 101918177:2746-27…	110.876	36.84	5	4	14	34	1.09004	1		0.89855	1		418	47.0113	9.34912
comp30691_c0_seq6_3	[77 - 1564] len=2032 path=[54346517:0-591 54319438:592-617 54319554:618-1065 54355736:1066-1076 54321665:1077-1086 54321701:1087-2031] -1-1 496	110.857	39.11	1	0	16	30							496	54.2779	7.23975
comp27050_c0_seq1_4	[1085 - 333] (REVERSE SENSE) len=1323 path=[38174224:0-36 38174427:37-296 38181404:297-329 38175963:330-403 38180806:404-422 38176507:423-792 38178293:793-809 38178389:810-1322] -1-1 251	110.517	42.23	1	5	8	27	0.00176589	4	27.127	2.14726	4	0.0250451	251	28.4767	7.13721
comp14761_c0_seq1_1	[26 - 208] len=209 path=[11047457:0-208] -1-1 61	110.261	81.97	2	1	6	60	1.39251	1		0.551482	1		61	6.82365	9.99365
comp33600_c0_seq1_7	[1644 - 553] (REVERSE SENSE) len=2071 path=[71355800:0-202 71370033:203-204 71356688:205-255 71367694:256-259 71356937:260-340 71368544:341-348 71357369:349-440 71357809:441-464 71357939:465-829 71359778:830-835 71359807:836-1508 71363454:1509-1515 71363475:1516-1580 71363800:1581-1589 71363829:1590-1847 71365097:1848-1856 71365167:1857-2070] -1-1 364	110.251	21.7	2	6	7	31	0.982114	13	17.0904	1.0224	13	20.4408	364	39.0826	8.73389
comp30143_c0_seq1_7	[2943 - 3767] len=4087 path=[51505645:0-1057 51510817:1058-1710 51528168:1711-1711 51514200:1712-2562 51518774:2563-2870 51520521:2871-4086] -1-1 275	110.182	42.18	2	7	9	29	1.21669	3	41.6459	0.753227	3	171.082	275	29.8863	8.85107
comp29048_c0_seq1_2	[357 - 935] len=1408 path=[46390206:0-687 46394683:688-691 46394696:692-938 46401430:939-946 46395786:947-972 46399721:973-974 46395977:975-1054 46402943:1055-1076 46396662:1077-1407] -1-1 193	110.135	57.51	2	6	10	34	1.0307	5	1.02142	0.966648	5	1.25934	193	22.0365	6.80029
comp23395_c0_seq1_3	[815 - 402] (REVERSE SENSE) len=920 path=[26683211:0-818 26688193:819-829 26688261:830-919] -1-1 138	110.105	37.68	2	3	5	40	1.05412	6	8.78333	0.93928	6	12.4063	138	14.4889	10.2134
comp37078_c0_seq1_2	[68 - 673] len=845 path=[102969892:0-844] -1-1 202	109.986	39.11	2	1	7	40							202	22.5272	6.20166
comp36891_c0_seq1_3	[1603 - 290] (REVERSE SENSE) len=1760 path=[100575126:0-82 100600650:83-86 100575654:87-110 100575801:111-125 100575916:126-157 100576094:158-166 100576137:167-213 100595749:214-228 100576542:229-370 100589359:371-391 100577528:392-565 100578634:566-614 100578931:615-852 100601237:853-859 100601244:860-1329 100593875:1330-1366 100584494:1367-1467 100585240:1468-1501 100585433:1502-1590 100591859:…	109.545	33.33	1	12	12	29	1.03104	15	5.90039	0.966253	15	6.97958	438	51.1412	5.68115
comp34340_c0_seq1_4	[302 - 3370] len=3928 path=[76784142:0-554 76787378:555-579 76787510:580-3469 76805127:3470-3473 76805161:3474-3889 76813894:3890-3927] -1-1 1023	109.437	24.73	1	25	25	34	0.744899	23	30.4458	1.29459	23	19.1047	1023	113.32	6.03662
comp29630_c0_seq1_11	[2185 - 359] (REVERSE SENSE) len=2445 path=[49070103:0-167 49071010:168-170 49071056:171-215 49071371:216-252 49071628:253-265 49071751:266-2444] -1-1 609	109.43	35.96	1	19	22	40	0.881536	21	12.369	1.1378	21	11.9286	609	68.4337	7.95752
comp27123_c0_seq1_3	[322 - 1389] len=1604 path=[38451234:0-466 38453370:467-481 38453470:482-1494 38459177:1495-1505 38459267:1506-1603] -1-1 356	109.365	41.57	1	11	11	35	1.06233	20	12.2406	0.930245	20	16.2518	356	38.557	6.7124
comp33831_c0_seq1_9	[2527 - 1043] (REVERSE SENSE) len=2815 path=[72992095:0-935 73027977:936-958 72997115:959-1329 72998849:1330-1353 72998936:1354-1435 72999304:1436-1445 72999346:1446-1577 73000009:1578-1606 73000141:1607-1683 73026132:1684-1708 73000654:1709-2358 73022734:2359-2374 73004167:2375-2555 73005124:2556-2561 73005165:2562-2814] -1-1 495	109.346	34.55	1	14	14	30	1.23705	13	12.0388	0.729865	13	21.0993	495	54.0787	5.90967
comp27750_c0_seq1_3	[360 - 1] (REVERSE SENSE) len=482 path=[40852514:0-185 40853381:186-201 40853449:202-481] -1-1 120	109.34	50.83	1	3	5	35	0.908144	10	31.6651	1.10724	10	37.8121	120	12.4954	5.17334
comp29619_c0_seq1_6	[66 - 2369] len=2797 path=[49016904:0-1003 49022900:1004-1027 49092241:1028-1108 49023549:1109-1146 49077696:1147-1297 49103911:1298-1329 49073620:1330-1603 49027073:1604-1629 49103989:1630-1759 49104014:1760-1856 49028717:1857-1884 49028828:1885-1996 49029614:1997-2036 49029925:2037-2176 49030783:2177-2265 49031454:2266-2796] -1-1 768	109.026	24.22	3	7	17	36	0.868222	5	54.7102	1.15308	5	38.5139	768	85.2935	7.31299
comp19179_c0_seq1_10	[350 - 5200] len=5595 path=[18124626:0-122 18183652:123-278 18125238:279-5594] -1-1 1617	108.96	15.96	1	22	22	38	0.873942	26	11.0787	1.1465	26	10.075	1617	175.009	8.07471
comp37753_c0_seq1_2	[144 - 905] len=1177 path=[112145543:0-1176] -1-1 254	108.922	35.43	1	8	8	32	1.33573	8	3.68457	0.616394	8	9.54538	254	28.7805	4.86865
comp36716_c0_seq2_5	[91 - 1380] len=1382 path=[98439377:0-263 98440770:264-292 98488203:293-455 98516631:456-478 98489186:479-695 98443164:696-742 98495419:743-993 98444816:994-1018 98491904:1019-1034 98445027:1035-1058 98445172:1059-1191 98445895:1192-1219 98446000:1220-1274 98522394:1275-1299 98522419:1300-1304 98511280:1305-1310 98482968:1311-1344 98483130:1345-1352 98446525:1353-1381] -1-1 430	108.854	32.09	1	3	12	36	0.873065	3	4.88389	1.14752	3	4.13535	430	47.2987	4.75439
comp37700_c0_seq1_1	[227 - 853] len=1647 path=[111989150:0-1646] -1-1 209	108.753	62.2	1	11	11	33	1.03467	23	8.77256	0.962089	23	11.6089	209	23.0767	6.29053
comp23328_c0_seq1_1	[92 - 712] len=1082 path=[26495041:0-727 26498780:728-731 26498790:732-1081] -1-1 207	108.574	45.89	1	3	9	35	0.979062	7	6.90048	1.0259	7	7.94673	207	23.2314	5.32568
comp36471_c0_seq5_8	[135 - 3227] len=3229 path=[95803339:0-128 95705082:129-156 95705246:157-624 95806582:625-646 95708074:647-1284 95711555:1285-1329 95711831:1330-1729 95714426:1730-1755 95714551:1756-1906 95715485:1907-1980 95773089:1981-2098 95716554:2099-2130 95768439:2131-2440 95718536:2441-2476 95766268:2477-2698 95720283:2699-2730 95761024:2731-3070 95723049:3071-3096 95749267:3097-3204 95723951:3205-3228] -…	108.501	16.1	2	1	15	39	0.989334	1		1.01411	1		1031	114.142	4.89404
comp35082_c0_seq1_10	[2605 - 635] (REVERSE SENSE) len=2681 path=[82504851:0-485 82563136:486-522 82507856:523-781 82509814:782-821 82555753:822-868 82510411:869-897 82554408:898-996 82511151:997-1020 82511268:1021-1021 82511275:1022-1066 82511514:1067-1087 82566196:1088-1098 82551956:1099-1312 82512937:1313-1353 82558207:1354-1441 82513608:1442-1467 82556173:1468-1567 82514513:1568-2680] -1-1 657	108.441	18.26	2	1	11	33							657	75.7187	7.89893
comp30691_c0_seq5_3	[220 - 1704] len=2172 path=[54315749:0-731 54319438:732-757 54319554:758-1205 54355736:1206-1216 54321665:1217-1226 54321701:1227-2171] -1-1 495	108.354	36.77	1	1	15	29							495	53.8718	6.99072
comp22961_c0_seq1_3	[175 - 1365] len=1460 path=[25499915:0-1459] -1-1 397	108.244	43.58	2	13	13	27	1.16476	13	15.9966	0.812818	13	23.2225	397	43.5083	8.74854
comp37049_c0_seq1_15	[3063 - 322] (REVERSE SENSE) len=3339 path=[102552343:0-526 102634969:527-527 102554692:528-542 102554766:543-550 102554791:551-1623 102560124:1624-1644 102560221:1645-1866 102561398:1867-1881 102561454:1882-2558 102564557:2559-2603 102564821:2604-2684 102565251:2685-2706 102635522:2707-2707 102635523:2708-2709 102635525:2710-2711 102565430:2712-2783 102565845:2784-3029 102580570:3030-3033 102566…	108.172	22.21	8	15	15	29	0.79207	13	14.7227	1.24046	13	9.90393	914	94.979	5.17334
comp33666_c0_seq4_11	[2836 - 449] (REVERSE SENSE) len=3117 path=[71809319:0-400 71874914:401-401 71811228:402-1000 71814212:1001-1018 71814283:1019-2119 71819850:2120-2151 71820057:2152-2766 71823074:2767-2790 71823178:2791-2816 71823305:2817-3116] -1-1 796	108.043	30.03	1	3	21	34	1.30652	1		0.650154	1		796	87.2009	8.60205
comp37370_c2_seq23_7	[1078 - 3546] len=3944 path=[107076805:0-2752 107090269:2753-2836 107090517:2837-3025 107091379:3026-3142 107091943:3143-3192 107092236:3193-3201 107092285:3202-3227 107092420:3228-3943] -1-1 823	107.964	17.5	3	12	13	30	1.26333	16	5.89442	0.699686	16	12.197	823	91.5251	7.86963
comp28859_c0_seq3_5	[1184 - 405] (REVERSE SENSE) len=1638 path=[45561757:0-328 45563341:329-351 45568554:352-353 45568387:354-394 45543275:395-630 45568448:631-634 45544378:635-636 45544387:637-1035 45546420:1036-1037 45546437:1038-1201 45568515:1202-1202 45568516:1203-1207 45559345:1208-1216 45547253:1217-1637] -1-1 260	107.834	42.31	2	1	14	31							260	28.7455	4.83057
comp15680_c0_seq1_2	[425 - 1741] len=2142 path=[12732418:0-767 12736236:768-2141] -1-1 439	107.821	47.38	10	19	20	34	1.00901	17	11.8181	0.99153	17	14.7526	439	49.3351	7.53271
comp31037_c0_seq1_9	[1894 - 419] (REVERSE SENSE) len=2008 path=[56147174:0-282 56148655:283-295 56148744:296-1299 56153897:1300-1313 56153953:1314-1695 56155941:1696-1697 56155953:1698-2007] -1-1 492	107.7	26.83	1	13	13	31	0.841762	11	8.07338	1.18344	11	6.47514	492	53.7969	7.34229
comp35804_c0_seq1_12	[27 - 7145] len=9012 path=[88961134:0-3477 88983530:3478-3481 88983544:3482-7776 89012425:7777-7777 89012427:7778-7959 89013723:7960-7983 89013933:7984-8536 89026128:8537-8559 89017521:8560-8609 89025435:8610-8611 89017808:8612-8897 89019719:8898-9011] -1-1 2373	107.645	11.46	3	27	27	35	0.689715	23	24.372	1.35791	23	16.1276	2373	276.915	8.76318
comp34261_c0_seq3_5	[1097 - 468] (REVERSE SENSE) len=1138 path=[76083958:0-160 76121267:161-163 76084447:164-467 76110296:468-493 76069280:494-520 76069468:521-683 76070340:684-724 76070567:725-731 76070612:732-740 76123489:741-755 76123509:756-756 76123505:757-758 76123507:759-787 76070921:788-869 76071315:870-926 76123559:927-946 76083669:947-989 76123580:990-1011 76123602:1012-1033 76072168:1034-1061 76072345:106…	107.353	37.14	7	2	6	34	0.775921	1		1.25899	1		210	23.0361	8.52881
comp33788_c0_seq1_5	[1088 - 102] (REVERSE SENSE) len=1296 path=[72683671:0-1295] -1-1 329	107.328	44.07	1	13	13	33	0.96218	18	6.60097	1.04522	18	6.67381	329	36.3533	8.27979
comp19302_c0_seq1_9	[1736 - 471] (REVERSE SENSE) len=2085 path=[18321652:0-1760 18348490:1761-1761 18348491:1762-1773 18332492:1774-1825 18332866:1826-1826 18332868:1827-2084] -1-1 422	107.277	45.97	2	13	16	30	0.998339	15	10.6886	1.00378	15	11.3968	422	47.2169	5.96045
comp37722_c0_seq1_5	[1623 - 820] (REVERSE SENSE) len=1764 path=[112060137:0-1763] -1-1 268	106.972	40.3	1	10	10	29	0.967338	16	8.22427	1.03932	16	8.31053	268	30.4052	8.63135
comp34075_c0_seq2_5	[1442 - 381] (REVERSE SENSE) len=1639 path=[74747680:0-84 74748123:85-142 74748455:143-181 74748695:182-200 74748797:201-226 74748930:227-249 74749082:250-293 74749358:294-316 74749485:317-348 74774174:349-1128 74753983:1129-1404 74774317:1405-1441 74755778:1442-1450 74774353:1451-1457 74774360:1458-1480 74770849:1481-1497 74755979:1498-1638] -1-1 354	106.955	35.59	6	11	11	29	1.1375	18	11.8522	0.843925	18	17.9671	354	38.6126	6.32861
comp26702_c0_seq1_1	[226 - 702] len=1132 path=[36893227:0-146 36900679:147-150 36893888:151-406 36895022:407-425 36895115:426-711 36896364:712-763 36896592:764-855 36896958:856-873 36897019:874-1131] -1-1 159	106.763	31.45	4	4	5	31	1.0315	7	9.18978	0.965728	7	10.5459	159	18.1042	5.97314
comp21140_c0_seq1_2	[32 - 1465] len=1823 path=[21480056:0-919 21486337:920-1822] -1-1 478	106.631	29.71	1	14	14	30	1.05695	16	9.17298	0.936137	16	12.1904	478	52.5299	6.44287
comp27384_c0_seq1_7	[1150 - 434] (REVERSE SENSE) len=1464 path=[39435635:0-180 39436668:181-182 39436677:183-471 39438065:472-522 39438392:523-751 39439601:752-1463] -1-1 239	106.627	38.08	1	4	8	31	0.888262	7	8.54096	1.13009	7	7.29975	239	25.9425	6.30322
comp28834_c0_seq1_8	[1411 - 542] (REVERSE SENSE) len=1719 path=[45435121:0-449 45437475:450-471 45437589:472-1005 45446723:1006-1024 45440963:1025-1718] -1-1 290	106.557	31.72	1	6	8	29	1.22248	11	8.37946	0.746592	11	17.2455	290	32.5499	6.80029
comp37314_c0_seq1_8	[2733 - 1270] (REVERSE SENSE) len=2762 path=[106179080:0-277 106180402:278-294 106180487:295-453 106181295:454-474 106181422:475-634 106182187:635-636 106182193:637-830 106263966:831-831 106183283:832-1000 106279378:1001-1025 106184210:1026-1112 106184606:1113-1152 106184804:1153-1184 106184942:1185-1219 106185116:1220-1280 106185445:1281-1283 106185458:1284-1757 106187871:1758-1781 106187970:178…	106.511	26.02	1	8	8	30	1.39156	18	22.7963	0.550725	18	73.1069	488	51.6377	7.82568
comp20569_c0_seq1_1	[156 - 530] len=1071 path=[20293737:0-390 20295521:391-403 20295584:404-1070] -1-1 125	106.432	56	1	8	8	30	1.35482	19	9.25421	0.594731	19	27.781	125	14.1404	9.5542
comp27889_c0_seq1_8	[1527 - 379] (REVERSE SENSE) len=1734 path=[41407673:0-242 41408883:243-248 41408926:249-363 41409477:364-390 41409632:391-1512 41419239:1513-1617 41416083:1618-1641 41419821:1642-1649 41416262:1650-1733] -1-1 383	106.202	25.33	1	9	9	33	1.33886	9	1.94067	0.613046	9	4.75676	383	42.5689	6.7417
comp20551_c0_seq1_1	[203 - 913] len=1421 path=[20258705:0-966 20263689:967-969 20263701:970-1420] -1-1 237	106.087	45.15	1	5	8	29	1.02001	9	21.5571	0.978915	9	23.4155	237	26.6146	7.53271
comp24803_c0_seq1_2	[221 - 829] len=1119 path=[30649364:0-176 30650174:177-185 30650235:186-852 30653308:853-934 30655722:935-937 30653762:938-1118] -1-1 203	105.842	56.65	1	9	10	30	1.07133	17	27.2309	0.920019	17	45.1491	203	21.7299	6.55127
comp30346_c0_seq1_2	[442 - 1710] len=2194 path=[52544221:0-1829 52555729:1830-1839 52555790:1840-1891 52556147:1892-1902 52556200:1903-1945 52556432:1946-1967 52556570:1968-2193] -1-1 423	105.767	31.68	4	11	14	36	1.00663	16	9.16998	0.994229	16	10.8921	423	46.6471	5.88428
comp31772_c1_seq4_1	[308 - 628] len=628 path=[60159969:0-255 60161918:256-268 60161967:269-347 60162537:348-396 60162886:397-540 60184007:541-564 60164113:565-627] -1-1 107	105.628	75.7	3	5	8	30	1.13714	7	1.82104	0.844506	7	2.77066	107	11.608	8.39697
comp31912_c1_seq1_12	[1966 - 290] (REVERSE SENSE) len=2369 path=[60897894:0-238 60899242:239-246 60899282:247-1561 60908596:1562-1599 60908978:1600-2368] -1-1 559	105.349	24.87	1	13	13	35	0.650055	23	29.6604	1.40341	23	17.4016	559	61.3905	7.37158
comp15755_c1_seq1_5	[1104 - 1] (REVERSE SENSE) len=1168 path=[12866824:0-1167] -1-1 368	105.27	52.17	1	13	14	30	1.44896	15	22.8059	0.486717	15	83.4649	368	41.1858	4.48779
comp34160_c1_seq1_7	[83 - 2410] len=2410 path=[75380491:0-267 75381764:268-281 75381841:282-418 75403371:419-426 75382714:427-1625 75389149:1626-1662 75389369:1663-2409] -1-1 776	105.102	3.99	1	1	3	39	1.65371	1		0.251772	1		776	87.3756	6.68311
comp16054_c0_seq1_3	[259 - 2] (REVERSE SENSE) len=366 path=[13457828:0-365] -1-1 86	105.048	39.53	1	2	5	35	1.12054	2	38.1789	0.757485	2	67.779	86	9.73253	10.8726
comp29072_c2_seq1_3	[520 - 2] (REVERSE SENSE) len=608 path=[46496692:0-3 46496728:4-354 46498948:355-396 46499228:397-607] -1-1 173	104.96	39.31	1	2	7	29	1.19769	2	5.29405	0.772604	2	9.42682	173	19.4375	4.88135
comp24696_c0_seq2_6	[1635 - 472] (REVERSE SENSE) len=1721 path=[30307776:0-700 30312389:701-1307 30316234:1308-1326 30316353:1327-1720] -1-1 388	104.883	39.95	2	13	13	27	1.11825	15	8.47677	0.866181	15	11.7493	388	42.2417	8.42627
comp35082_c0_seq3_11	[2591 - 621] (REVERSE SENSE) len=2667 path=[82504851:0-485 82507719:486-508 82507856:509-767 82509814:768-807 82555753:808-854 82510411:855-883 82554408:884-982 82511151:983-1006 82511268:1007-1007 82511275:1008-1052 82511514:1053-1073 82566196:1074-1084 82511710:1085-1298 82512937:1299-1339 82513138:1340-1427 82513608:1428-1453 82513795:1454-1553 82514513:1554-2666] -1-1 657	104.721	18.26	1	1	11	32	0.979825	1		1.02502	1		657	75.8349	7.92822
comp28342_c0_seq2_4	[390 - 1487] len=1867 path=[43291470:0-349 43293312:350-365 43293394:366-1195 43298394:1196-1866] -1-1 366	104.69	40.71	3	12	12	29	1.17114	11	8.00236	0.805502	11	12.4877	366	40.3669	9.17334
comp37678_c0_seq1_4	[235 - 1053] len=2484 path=[111923526:0-2483] -1-1 273	104.676	39.19	1	10	10	35	1.09228	27	6.95285	0.895986	27	9.21827	273	30.2144	8.30908
comp15220_c0_seq1_4	[310 - 2151] len=2604 path=[11843695:0-2603] -1-1 614	104.574	26.06	3	12	14	29	1.02668	12	11.6022	0.971247	12	15.4492	614	65.6561	6.96143
comp35802_c0_seq1_4	[21 - 1715] len=1965 path=[88881014:0-55 88914895:56-61 88881267:62-223 88905837:224-234 88881969:235-811 88884434:812-820 88884511:821-878 88884777:879-904 88884903:905-1095 88885889:1096-1133 88886064:1134-1137 88886080:1138-1232 88886602:1233-1240 88886647:1241-1763 88889561:1764-1785 88889700:1786-1964] -1-1 565	104.43	21.24	4	12	12	29	1.05339	18	12.0604	0.940607	18	15.688	565	62.6669	7.32764
comp36726_c0_seq8_3	[252 - 2453] len=2778 path=[98536508:0-595 98598009:596-609 98617467:610-619 98617477:620-623 98606944:624-762 98541362:763-810 98597274:811-907 98542297:908-933 98542419:934-1084 98543320:1085-1113 98543543:1114-1426 98545217:1427-1483 98545574:1484-1591 98546411:1592-1626 98546652:1627-1903 98548076:1904-1948 98548253:1949-1951 98548285:1952-1977 98548438:1978-2527 98551597:2528-2547 98551722:2…	104.382	28.34	3	2	18	32							734	80.6498	5.93506
comp20839_c1_seq1_2	[255 - 1] (REVERSE SENSE) len=331 path=[20855505:0-296 20856870:297-300 20856882:301-330] -1-1 85	104.35	71.76	1	2	5	29	1.62131	2	6.5761	0.27503	2	45.997	85	9.65767	6.50732
comp36157_c0_seq1_9	[1597 - 572] (REVERSE SENSE) len=1708 path=[92360193:0-355 92425895:356-521 92363594:522-541 92363716:542-1707] -1-1 342	104.185	42.98	1	15	15	32	0.893046	23	5.06488	1.1246	23	4.77031	342	38.7828	5.2749
comp34460_c0_seq1_12	[1393 - 542] (REVERSE SENSE) len=2535 path=[77641794:0-533 77644659:534-556 77644812:557-777 77646066:778-785 77646092:786-1370 77659885:1371-1371 77659886:1372-1376 77648932:1377-1390 77649012:1391-1424 77649199:1425-1495 77657748:1496-1507 77649682:1508-1909 77655386:1910-1949 77651821:1950-2027 77652302:2028-2029 77652306:2030-2534] -1-1 284	104.115	53.52	3	14	14	42	0.414183	22	32.8698	1.67406	22	10.3284	284	33.0359	8.646
comp26539_c0_seq1_2	[274 - 837] len=1283 path=[36355245:0-577 36358921:578-585 36358961:586-858 36360346:859-917 36360733:918-969 36361109:970-973 36361134:974-1282] -1-1 188	104.002	44.15	1	9	9	35	1.42292	21	4.54403	0.516595	21	13.5644	188	20.8018	8.63135
comp37690_c0_seq1_2	[146 - 958] len=1957 path=[111962811:0-1956] -1-1 271	103.711	46.13	4	6	12	32	0.771736	7	15.5113	1.26379	7	11.8885	271	29.5516	7.03467
comp35440_c0_seq2_17	[3341 - 411] (REVERSE SENSE) len=3491 path=[85708011:0-187 85728789:188-211 85709058:212-248 85709266:249-265 85709327:266-1104 85714064:1105-1261 85714854:1262-1264 85714861:1265-3490] -1-1 977	103.611	20.57	3	18	18	31	1.04446	18	11.0801	0.950851	18	13.8279	977	107.935	5.64307
comp34356_c4_seq1_2	[399 - 1] (REVERSE SENSE) len=668 path=[76924643:0-667] -1-1 133	103.383	61.65	2	2	7	27	1.37307	1		0.573792	1		133	14.6096	8.00146
comp26438_c0_seq1_5	[1327 - 797] (REVERSE SENSE) len=1486 path=[35987934:0-1485] -1-1 177	103.307	50.28	1	7	7	31	1.10506	14	5.81236	0.88129	14	8.3655	177	19.8996	4.58936
comp35427_c0_seq1_16	[2060 - 4990] len=5288 path=[85543208:0-2197 85555204:2198-2228 85555337:2229-2382 85556145:2383-2408 85556315:2409-2523 85557002:2524-2549 85557201:2550-2613 85557527:2614-2660 85557782:2661-2766 85558425:2767-2894 85559248:2895-2931 85559448:2932-2967 85559638:2968-3279 85561470:3280-3303 85646411:3304-3306 85561602:3307-3699 85646455:3700-3737 85563813:3738-4282 85566560:4283-4307 85566713:430…	103.237	16.99	7	13	14	33	0.887367	29	12.6005	1.13111	29	10.4842	977	104.039	6.0874
comp36519_c0_seq1_7	[210 - 3542] len=3858 path=[96355952:0-441 96359057:442-445 96359083:446-846 96361325:847-862 96361413:863-3580 96377962:3581-3602 96378177:3603-3638 96378379:3639-3659 96378506:3660-3857] -1-1 1111	103.072	20.07	1	18	18	31	0.768692	18	14.097	1.26722	18	9.06099	1111	119.194	7.38623
comp26417_c0_seq1_8	[1017 - 208] (REVERSE SENSE) len=1092 path=[35907958:0-915 35912088:916-922 35912124:923-1053 35912761:1054-1091] -1-1 270	102.687	52.96	1	12	12	28	1.20595	16	7.00567	0.76555	16	11.9057	270	28.5425	6.87354
comp32012_c0_seq1_10	[3058 - 722] (REVERSE SENSE) len=3337 path=[61470147:0-1444 61477316:1445-1465 61477431:1466-2658 61483829:2659-2688 61483920:2689-3336] -1-1 779	102.618	26.7	11	14	15	23	0.715545	9	7.08079	1.32827	9	4.21036	779	85.5159	6.20166
comp30656_c0_seq1_2	[283 - 1050] len=1980 path=[54145807:0-170 54161519:171-176 54146793:177-719 54162428:720-799 54150676:800-833 54150928:834-840 54150973:841-1066 54152337:1067-1067 54152344:1068-1109 54152593:1110-1157 54152933:1158-1222 54153394:1223-1979] -1-1 256	102.617	38.28	5	10	10	28	0.894016	9	23.6145	1.12348	9	25.4285	256	28.3789	6.63916
comp32505_c0_seq1_1	[382 - 1269] len=1571 path=[64476433:0-1271 64487223:1272-1279 64483295:1280-1445 64484151:1446-1455 64484176:1456-1570] -1-1 296	102.589	52.7	1	13	13	28	0.819206	14	10.9756	1.20915	14	8.80753	296	30.2909	9.49561
comp25744_c0_seq1_5	[1098 - 598] (REVERSE SENSE) len=1210 path=[33576940:0-1209] -1-1 167	102.47	49.7	2	6	8	30	0.819006	8	4.25828	1.20932	8	3.37581	167	18.8764	4.64014
comp24793_c0_seq1_2	[114 - 1295] len=1542 path=[30625003:0-1309 30631436:1310-1332 30631539:1333-1361 30631672:1362-1541] -1-1 394	102.465	33.25	1	11	11	30	1.14265	21	6.17961	0.838189	21	9.18871	394	43.4996	8.74854
comp20754_c0_seq1_1	[26 - 739] len=1326 path=[20677071:0-912 20683027:913-946 20683250:947-1325] -1-1 238	102.417	36.13	1	6	6	26	1.0963	11	12.8646	0.891372	11	16.4926	238	25.9191	6.0874
comp34313_c0_seq1_9	[2649 - 718] (REVERSE SENSE) len=2942 path=[76576065:0-276 76538699:277-303 76574160:304-356 76539041:357-471 76539620:472-484 76577907:485-503 76540216:504-661 76578010:662-663 76541068:664-1593 76569314:1594-1596 76545562:1597-2635 76550198:2636-2663 76550306:2664-2941] -1-1 644	102.264	23.29	2	14	14	35	1.16997	30	9.38274	0.806782	30	15.6025	644	73.0448	6.43018
comp26132_c0_seq1_1	[149 - 877] len=879 path=[34923446:0-54 34923888:55-86 34924126:87-878] -1-1 243	102.005	39.09	1	6	10	33	1.00629	4	18.9275	0.992922	4	18.5608	243	27.9391	7.51807
comp37604_c0_seq6_1	[156 - 734] len=2873 path=[110830786:0-49 110802867:50-652 110737441:653-681 110737615:682-855 110738551:856-873 110738614:874-1244 110830489:1245-1246 110740845:1247-1599 110743034:1600-1633 110834247:1634-1653 110743455:1654-1707 110743771:1708-1752 110744064:1753-1778 110744195:1779-1798 110744315:1799-1884 110744877:1885-1929 110745160:1930-1961 110745353:1962-1973 110745399:1974-1997 1107455…	101.941	39.38	3	1	7	28							193	21.8863	7.02002
comp36119_c0_seq4_19	[3501 - 547] (REVERSE SENSE) len=5009 path=[91925749:0-906 91931356:907-931 91931501:932-1236 91933299:1237-1262 91933417:1263-1952 91936083:1953-2055 91936480:2056-2079 91936595:2080-2313 91938069:2314-2316 91938092:2317-3480 91945144:3481-3518 91945402:3519-3648 91946297:3649-3674 91946424:3675-3807 91947246:3808-3836 92059937:3837-3851 92057100:3852-3852 91947499:3853-3937 91948024:3938-3963 9…	101.922	24.77	3	0	18	27							985	106.244	5.63037
comp27264_c0_seq1_2	[1043 - 441] (REVERSE SENSE) len=1127 path=[38997726:0-276 38999148:277-344 38999481:345-397 38999716:398-430 38999850:431-894 39002033:895-928 39002179:929-1126] -1-1 201	101.838	29.35	1	5	6	37	1.33217	18	12.0671	0.620684	18	29.3406	201	22.3707	10.0376
comp37959_c0_seq1_13	[2189 - 366] (REVERSE SENSE) len=2297 path=[112674979:0-2296] -1-1 608	101.831	33.06	1	19	19	31	1.05465	20	8.74936	0.939109	20	12.1048	608	69.1137	8.54346
comp31703_c2_seq3_15	[2829 - 1645] (REVERSE SENSE) len=3689 path=[59770412:0-709 59774661:710-2054 59836503:2055-2091 59782426:2092-2138 59782623:2139-2358 59783976:2359-2384 59784142:2385-2924 59807050:2925-2948 59787575:2949-3042 59812090:3043-3061 59788019:3062-3688] -1-1 395	101.8	44.3	3	15	15	29	0.747365	17	11.5681	1.29176	17	7.73187	395	43.9465	5.97314
comp30795_c0_seq2_1	[228 - 1043] len=1368 path=[54846378:0-231 54847446:232-250 54847528:251-476 54848623:477-528 54848913:529-546 54849049:547-985 54851430:986-1367] -1-1 272	101.783	31.62	2	7	7	34	1.25756	22	9.14788	0.706135	22	20.7802	272	30.1225	8.48486
comp35680_c0_seq1_8	[143 - 3082] len=3910 path=[87891313:0-128 87915073:129-136 87891952:137-407 87893247:408-432 87893333:433-2106 87910173:2107-2121 87901386:2122-3392 87911068:3393-3410 87914310:3411-3411 87907191:3412-3509 87914400:3510-3523 87907732:3524-3560 87907915:3561-3561 87907917:3562-3909] -1-1 980	101.728	22.04	1	19	19	34	0.856947	23	16.2013	1.16602	23	12.3826	980	109.724	5.41455
comp31427_c0_seq1_3	[24 - 1157] len=1507 path=[58215037:0-867 58219626:868-1192 58235876:1193-1193 58235877:1194-1198 58231820:1199-1243 58221796:1244-1506] -1-1 378	101.537	31.48	1	12	12	29	1.17581	20	11.3976	0.800058	20	17.4624	378	39.9167	8.20654
comp36726_c0_seq2_2	[250 - 2451] len=2872 path=[98599718:0-178 98616714:179-179 98600838:180-497 98602529:498-511 98602623:512-593 98614354:594-607 98617467:608-617 98617477:618-621 98540506:622-760 98541362:761-808 98541623:809-905 98542297:906-931 98542419:932-1082 98543320:1083-1111 98543543:1112-1424 98545217:1425-1481 98545574:1482-1589 98546411:1590-1624 98546652:1625-1901 98548076:1902-1946 98548253:1947-1949…	101.31	25.2	3	2	17	33	0.839484	4	15.513	1.18293	4	11.7081	734	80.588	6.60986
comp37084_c6_seq1_2	[109 - 1200] len=1537 path=[103003025:0-252 103134239:253-270 103134295:271-322 103134329:323-353 103134358:354-491 103103370:492-494 103134451:495-754 103007530:755-781 103134592:782-785 103016202:786-786 103007749:787-810 103007897:811-1044 103100970:1045-1060 103134704:1061-1081 103009388:1082-1096 103009470:1097-1318 103096105:1319-1358 103010992:1359-1536] -1-1 364	101.164	37.91	1	12	12	33	0.375643	13	100.91	1.71829	13	20.0205	364	40.0931	5.5542
comp37165_c0_seq3_9	[3551 - 444] (REVERSE SENSE) len=3759 path=[104083604:0-91 104193843:92-98 104084007:99-407 104131420:408-410 104085705:411-2028 104092960:2029-2050 104093038:2051-2084 104093139:2085-2125 104093269:2126-2309 104205928:2310-2314 104094000:2315-2347 104094132:2348-2371 104094244:2372-2417 104094613:2418-2476 104095425:2477-2498 104205994:2499-2536 104164045:2537-2573 104095894:2574-2623 104096109:…	101.088	22.2	2	20	21	30	1.12821	18	9.23162	0.854562	18	13.404	1036	113.808	9.21729
comp29347_c0_seq1_1	[112 - 747] len=1235 path=[47737645:0-854 47743142:855-861 47743205:862-1039 47748054:1040-1042 47744334:1043-1234] -1-1 212	101.084	70.28	1	11	12	24	1.20255	5	7.12596	0.769458	5	13.7511	212	23.4601	5.32568
comp27571_c0_seq1_1	[137 - 472] len=871 path=[40139120:0-224 40140274:225-306 40140738:307-371 40141110:372-438 40141438:439-474 40141635:475-870] -1-1 112	100.988	35.71	1	3	5	26	1.37153	3	5.93309	0.575564	3	17.6697	112	12.4095	9.5542
comp33868_c0_seq2_8	[1839 - 391] (REVERSE SENSE) len=2074 path=[73280924:0-252 73339139:253-259 73282685:260-283 73339369:284-324 73283131:325-339 73283233:340-366 73337492:367-390 73337694:391-414 73319451:415-444 73283862:445-476 73284109:477-536 73284479:537-568 73284670:569-650 73321325:651-672 73285392:673-681 73285481:682-704 73285599:705-728 73310584:729-771 73310872:772-780 73310921:781-1062 73345800:1063-12…	100.933	23.6	1	10	10	29	0.913909	23	5.86564	1.10066	23	5.71694	483	52.8082	6.03662
comp28052_c0_seq1_6	[1272 - 271] (REVERSE SENSE) len=1291 path=[42077369:0-213 42089106:214-290 42078743:291-452 42079689:453-474 42079858:475-616 42080681:617-627 42080748:628-741 42085027:742-982 42086504:983-1019 42086767:1020-1290] -1-1 334	100.841	27.84	2	8	8	30	1.18378	16	24.7469	0.790601	16	38.9723	334	37.0887	6.96143
comp36881_c0_seq8_7	[1637 - 216] (REVERSE SENSE) len=1694 path=[100480363:0-138 100481141:139-185 100481457:186-190 100481480:191-239 100462500:240-242 100462510:243-271 100481910:272-486 100493117:487-495 100483248:496-524 100463937:525-559 100485141:560-561 100464186:562-598 100478082:599-653 100512507:654-666 100464852:667-673 100512523:674-681 100512531:682-693 100469249:694-817 100470043:818-827 100470088:828-9…	100.822	38.61	3	12	13	27	1.50185	10	11.1386	0.425925	10	46.692	474	50.7756	8.104
comp25876_c0_seq1_2	[109 - 1035] len=1489 path=[34027030:0-1036 34032231:1037-1081 34032381:1082-1121 34032599:1122-1136 34032642:1137-1488] -1-1 309	100.749	29.45	2	10	10	33	1.02763	20	8.41988	0.970157	20	10.2116	309	34.5086	6.66846
comp4198_c0_seq1_1	[7 - 213] len=214 path=[3330205:0-71 3330690:72-213] -1-1 69	100.708	73.91	1	0	5	24							69	7.28082	8.49951
comp33428_c0_seq1_3	[87 - 1367] len=1727 path=[70159816:0-687 70163638:688-697 70163671:698-798 70164162:799-801 70164177:802-981 70165122:982-1012 70165313:1013-1467 70167373:1468-1468 70167375:1469-1726] -1-1 427	100.701	36.3	1	14	14	29	0.623075	18	44.5083	1.43437	18	17.6195	427	48.2205	6.34131
comp28869_c0_seq7_15	[2955 - 52] (REVERSE SENSE) len=3050 path=[45599957:0-359 45601576:360-383 45601657:384-1022 45604710:1023-1090 45605018:1091-1392 45674240:1393-1418 45606662:1419-1565 45607357:1566-1595 45607522:1596-2040 45609706:2041-2091 45609928:2092-2547 45612157:2548-2573 45612311:2574-3049] -1-1 968	100.562	16.94	8	0	16	34							968	111.215	6.06201
comp34476_c5_seq2_4	[49 - 1122] len=1535 path=[77786046:0-68 77786724:69-72 77786747:73-160 77736835:161-188 77736942:189-244 77737208:245-248 77737225:249-460 77809007:461-473 77738282:474-555 77809940:556-570 77738828:571-672 77809802:673-692 77739569:693-803 77805895:804-815 77740222:816-972 77741107:973-992 77838281:993-1003 77741294:1004-1156 77742066:1157-1181 77742180:1182-1534] -1-1 358	100.53	34.36	4	10	15	35	1.06151	9	7.75005	0.931287	9	10.8032	358	40.2385	8.52881
comp28401_c0_seq1_3	[211 - 1188] len=1505 path=[43532935:0-159 43543591:160-175 43533747:176-655 43536396:656-677 43536532:678-1104 43538883:1105-1106 43538909:1107-1504] -1-1 326	100.514	39.88	1	11	11	30	1.1531	18	11.8644	0.823657	18	20.9204	326	35.3916	6.23975
comp30790_c0_seq1_6	[1918 - 395] (REVERSE SENSE) len=2328 path=[54808910:0-110 54809390:111-126 54809466:127-175 54809736:176-179 54809744:180-242 54810095:243-2083 54837094:2084-2116 54820344:2117-2327] -1-1 508	100.467	33.27	2	12	13	25	0.759345	11	13.6525	1.27801	11	10.0601	508	56.8387	5.61768
comp33634_c0_seq2_4	[306 - 1223] len=1796 path=[71586499:0-23 71586701:24-106 71614992:107-112 71587202:113-795 71591647:796-844 71615309:845-852 71591988:853-1132 71593572:1133-1174 71593827:1175-1795] -1-1 306	100.34	48.69	1	1	12	26	1.21143	1		0.75927	1		306	35.4054	8.73389
comp27750_c1_seq2_2	[26 - 727] len=978 path=[40857452:0-70 40857820:71-505 40882013:506-517 40870567:518-546 40860634:547-575 40873404:576-600 40860907:601-626 40861049:627-816 40862058:817-852 40874237:853-977] -1-1 234	100.285	42.74	1	7	9	28	1.1534	7	11.3695	0.825857	7	16.6417	234	25.7562	5.63037
comp22709_c0_seq2_6	[1842 - 316] (REVERSE SENSE) len=2117 path=[24820916:0-929 24825316:930-1034 24825864:1035-1842 24829311:1843-1846 24829362:1847-2116] -1-1 509	100.279	36.94	2	14	14	25	0.941428	11	18.9462	1.06908	11	18.9535	509	54.9362	6.12549
comp29480_c0_seq1_2	[26 - 733] len=1027 path=[48363196:0-282 48364773:283-303 48364850:304-560 48366420:561-581 48366534:582-750 48367742:751-792 48367974:793-948 48374277:949-949 48368847:950-1026] -1-1 236	100.219	33.05	1	5	7	31	1.23379	7	10.0393	0.733609	7	21.7256	236	26.1574	8.29443
comp37677_c0_seq1_1	[38 - 403] len=1054 path=[111907059:0-1053] -1-1 122	100.178	35.25	1	3	3	22	0.0333764	10	5.33617e+07	1.52129	10	54.7703	122	13.4775	6.11279
comp26995_c1_seq1_4	[429 - 917] len=917 path=[37974033:0-916] -1-1 163	100.065	34.97	2	3	6	34	1.21752	16	7.52987	0.751794	16	14.3395	163	18.4733	6.87354
comp15037_c0_seq1_8	[1753 - 443] (REVERSE SENSE) len=2007 path=[11488042:0-2006] -1-1 437	99.9988	29.52	1	13	13	35	0.918224	21	13.0312	1.0957	21	13.7136	437	47.0219	8.1626
comp27535_c1_seq1_2	[52 - 1038] len=1371 path=[39996290:0-635 39999918:636-650 40000000:651-1161 40003202:1162-1164 40003212:1165-1370] -1-1 329	99.9889	32.83	1	10	10	27	0.959543	19	16.6126	1.04829	19	19.7557	329	36.0254	5.65576
comp27954_c0_seq1_3	[990 - 454] (REVERSE SENSE) len=1195 path=[41646120:0-661 41650848:662-1059 41653506:1060-1060 41653517:1061-1194] -1-1 179	99.789	62.01	5	5	10	30	0.874684	8	8.36356	1.14567	8	6.95368	179	20.0759	5.42725
comp30165_c0_seq1_4	[169 - 1599] len=1881 path=[51583517:0-123 51584240:124-129 51584269:130-718 51587815:719-722 51587825:723-1729 51594135:1730-1746 51610809:1747-1753 51610027:1754-1765 51594402:1766-1880] -1-1 477	99.6634	27.25	1	11	11	26	1.05741	13	26.6248	0.935996	13	31.4745	477	50.5407	6.80029
comp20374_c0_seq2_4	[1158 - 430] (REVERSE SENSE) len=1299 path=[19874657:0-745 19879441:746-967 19880671:968-1298] -1-1 243	99.5987	38.68	2	9	10	31	1.13121	20	13.5208	0.851309	20	22.1176	243	26.8825	9.67139
comp29322_c0_seq1_2	[261 - 902] len=1270 path=[47601533:0-905 47619013:906-907 47607410:908-992 47619678:993-996 47607831:997-1032 47620550:1033-1080 47608394:1081-1269] -1-1 214	99.5177	32.71	1	6	6	29	1.09528	21	21.4041	0.892544	21	35.24	214	23.7364	8.80713
comp26005_c1_seq1_2	[12 - 425] len=586 path=[34448433:0-429 34451358:430-581 34467354:582-585] -1-1 138	99.438	54.35	4	1	6	27	1.05436	1		0.939492	1		138	15.3773	4.56396
comp33634_c0_seq1_4	[306 - 1217] len=1620 path=[71586499:0-23 71586701:24-106 71614992:107-112 71587202:113-795 71591647:796-844 71615309:845-852 71591988:853-1132 71593572:1133-1174 71608100:1175-1619] -1-1 304	99.1548	49.01	1	1	12	26							304	35.1782	8.73389
comp29128_c0_seq2_2	[140 - 283] len=721 path=[46753313:0-54 46753607:55-206 46783344:207-231 46754946:232-276 46787708:277-720] -1-1 48	99.0962	50	1	3	3	23	1.19094	11	4.64763	0.782774	11	8.49063	48	5.3268	8.92432
comp31460_c0_seq1_7	[1276 - 350] (REVERSE SENSE) len=1436 path=[58379266:0-378 58381860:379-397 58381986:398-954 58385421:955-961 58385466:962-1435] -1-1 309	99.0948	33.33	1	11	11	32	0.919114	16	22.7427	1.09439	16	19.0366	309	34.8448	6.53662
comp34261_c0_seq1_5	[1097 - 468] (REVERSE SENSE) len=1165 path=[76083958:0-160 76084441:161-163 76084447:164-467 76085881:468-524 76086113:525-683 76070340:684-724 76123478:725-727 76104803:728-740 76123489:741-755 76123509:756-756 76123505:757-758 76123507:759-787 76092381:788-869 76071315:870-926 76123559:927-946 76071751:947-989 76123580:990-1011 76099271:1012-1012 76099273:1013-1057 76113533:1058-1090 76122420:1…	99.0785	32.38	5	2	6	33							210	22.995	7.1958
comp32397_c0_seq1_4	[168 - 1280] len=1626 path=[63824147:0-294 63835263:295-301 63825695:302-683 63827937:684-684 63827941:685-686 63827951:687-687 63827956:688-1006 63829664:1007-1194 63830719:1195-1211 63830860:1212-1299 63831347:1300-1323 63831546:1324-1625] -1-1 371	99.0722	24.26	1	7	9	34	0.98396	9	5.0358	1.02028	9	5.38084	371	40.142	5.89697
comp29619_c0_seq2_4	[72 - 2288] len=2664 path=[49085884:0-346 49096374:347-370 49088317:371-383 49088409:384-922 49022900:923-946 49023050:947-1027 49023549:1028-1065 49077696:1066-1216 49103911:1217-1248 49073620:1249-1522 49027073:1523-1548 49027284:1549-1775 49028717:1776-1803 49028828:1804-1915 49029614:1916-1955 49029925:1956-2095 49030783:2096-2184 49059121:2185-2369 49014548:2370-2393 49014644:2394-2663] -1-1…	98.8908	20.84	4	4	14	32	0.994114	4	14.7927	0.998517	4	16.6478	739	82.3384	7.41553
comp29653_c0_seq1_2	[115 - 972] len=1313 path=[49184023:0-104 49184365:105-128 49184468:129-754 49186999:755-779 49187109:780-975 49200194:976-1025 49188630:1026-1061 49189018:1062-1066 49189078:1067-1312] -1-1 286	98.7759	51.75	1	12	12	27	1.0013	15	5.89539	1.00038	15	6.4951	286	31.2451	5.08447
comp32268_c0_seq1_3	[260 - 1711] len=2170 path=[63020728:0-364 63022602:365-386 63022706:387-1814 63030188:1815-1863 63030456:1864-2169] -1-1 484	98.6758	41.32	1	16	16	30	0.940535	17	12.5456	1.0701	17	11.6584	484	52.2842	7.35693
comp33481_c2_seq6_5	[1400 - 516] (REVERSE SENSE) len=1703 path=[70543608:0-489 70547069:490-491 70547084:492-939 70549444:940-976 70595004:977-1234 70596640:1235-1256 70596805:1257-1487 70623328:1488-1514 70603661:1515-1702] -1-1 295	98.6194	49.15	1	8	14	27	1.19126	5	4.73022	0.782409	5	7.9264	295	32.6749	6.32861
comp32633_c0_seq1_3	[477 - 1526] len=2065 path=[65265115:0-2064] -1-1 350	98.5933	33.71	1	11	11	30	1.18497	17	10.6142	0.789626	17	18.164	350	38.9809	5.64307
comp28028_c0_seq1_3	[165 - 1088] len=1620 path=[41952921:0-110 41953672:111-150 41954030:151-1179 41974676:1180-1189 41960235:1190-1251 41960642:1252-1284 41960829:1285-1619] -1-1 308	98.565	50.32	1	12	12	30	1.04641	12	5.71131	0.948616	12	7.32964	308	32.7341	10.1841
comp26421_c0_seq1_8	[2038 - 503] (REVERSE SENSE) len=2260 path=[35948716:0-275 35951419:276-290 35950051:291-321 35950209:322-322 35950212:323-362 35955054:363-487 35926318:488-2259] -1-1 512	98.2284	32.23	1	15	15	31	1.03649	19	10.5162	0.960001	19	14.1845	512	55.4826	5.70654
comp26237_c0_seq1_2	[79 - 513] len=1110 path=[35254199:0-600 35258193:601-609 35258247:610-1109] -1-1 145	98.1936	16.55	1	2	2	26	1.01431	18	7.20541	0.985448	18	9.0004	145	15.0139	8.54346
comp23222_c1_seq1_2	[309 - 1] (REVERSE SENSE) len=706 path=[26175908:0-114 26169456:115-548 26186064:549-561 26171595:562-705] -1-1 103	98.0717	62.14	2	1	6	27							103	12.0043	8.35303
comp26564_c0_seq4_3	[733 - 335] (REVERSE SENSE) len=922 path=[36431229:0-213 36438960:214-217 36432154:218-343 36417682:344-372 36427044:373-703 36419500:704-733 36419659:734-921] -1-1 133	97.9903	54.14	3	1	9	35							133	15.2976	10.228
comp27218_c0_seq1_3	[866 - 438] (REVERSE SENSE) len=1043 path=[38823356:0-511 38826410:512-515 38826439:516-721 38827922:722-732 38827989:733-892 38833317:893-981 38829541:982-1042] -1-1 143	97.91	46.85	1	9	9	28	1.06627	23	26.0663	0.925834	23	39.9357	143	15.0121	10.3599
comp36151_c0_seq4_16	[2917 - 383] (REVERSE SENSE) len=3119 path=[92279858:0-311 92281741:312-312 92281757:313-357 92281996:358-373 92282065:374-434 92282498:435-445 92282562:446-470 92342101:471-918 92285827:919-937 92285928:938-1106 92286914:1107-1159 92287349:1160-1304 92325872:1305-1315 92288259:1316-2134 92336960:2135-2157 92293667:2158-2616 92333294:2617-2652 92333594:2653-2673 92333740:2674-2722 92334062:2723-2…	97.7865	22.13	2	2	15	26	0.722637	1		1.32013	1		845	94.1796	6.11279
comp34658_c1_seq1_4	[1079 - 1909] len=2348 path=[79112996:0-244 79114459:245-283 79114662:284-333 79114927:334-357 79115045:358-1653 79123402:1654-1677 79159623:1678-2018 79125721:2019-2021 79125731:2022-2131 79157575:2132-2133 79126462:2134-2161 79126666:2162-2171 79126776:2172-2347] -1-1 277	97.7407	10.11	1	1	2	28							277	29.7127	8.96826
comp36157_c1_seq1_4	[268 - 3018] len=3383 path=[92424751:0-53 92395508:54-87 92424276:88-88 92395758:89-175 92396336:176-257 92425847:258-261 92396861:262-284 92396981:285-665 92417927:666-688 92399583:689-1145 92402533:1146-1182 92402802:1183-1231 92403148:1232-1235 92403179:1236-1353 92403927:1354-1355 92403948:1356-2066 92408514:2067-2069 92408556:2070-2280 92409922:2281-2294 92410022:2295-2339 92410353:2340-3382…	97.6966	19.63	8	15	15	26	0.987138	14	9.26764	1.01662	14	10.2509	917	99.9697	6.82959
comp28059_c0_seq3_5	[106 - 1608] len=1629 path=[42131517:0-77 42147078:78-89 42132018:90-206 42132691:207-229 42132827:230-343 42145632:344-368 42133570:369-488 42111384:489-521 42137221:522-788 42147737:789-818 42147764:819-892 42144178:893-900 42113944:901-976 42141970:977-1002 42114496:1003-1017 42114595:1018-1049 42122862:1050-1169 42115456:1170-1195 42142438:1196-1196 42123838:1197-1628] -1-1 501	97.6062	19.76	2	9	11	30	1.31313	18	13.8047	0.641188	18	33.2082	501	56.0116	6.3667
comp24399_c0_seq1_4	[10 - 729] len=729 path=[29409875:0-642 29413904:643-659 29414085:660-728] -1-1 240	97.5365	25	1	3	8	32	0.783599	8	11.3473	1.2501	8	8.71847	240	27.9649	4.98291
comp25669_c0_seq1_3	[198 - 1064] len=1534 path=[33364098:0-126 33345209:127-182 33345598:183-1119 33363206:1120-1121 33351354:1122-1533] -1-1 289	97.5197	50.52	1	12	12	24	0.9446	12	7.63993	1.0653	12	7.65873	289	32.6454	5.24951
comp23355_c0_seq1_6	[917 - 420] (REVERSE SENSE) len=1070 path=[26569782:0-255 26585892:256-256 26571453:257-901 26575756:902-944 26576129:945-1069] -1-1 166	97.4846	53.61	1	8	8	35	0.886406	24	44.1523	1.12858	24	36.5448	166	18.2423	6.66846
comp23356_c0_seq1_3	[185 - 640] len=933 path=[26570145:0-143 26571195:144-145 26571208:146-170 26571393:171-193 26571548:194-932] -1-1 152	97.4128	46.71	1	3	3	20	1.37343	6	15.2764	0.545964	6	47.238	152	16.3525	7.26904
comp36917_c0_seq10_7	[481 - 3036] len=3732 path=[101017308:0-125 100988975:126-466 101020066:467-468 100916829:469-995 100919861:996-1740 100923147:1741-1831 100923660:1832-1933 100924277:1934-1970 100924498:1971-2114 100925280:2115-2140 100925399:2141-2261 101020449:2262-2293 100926205:2294-2324 100926389:2325-2345 100926474:2346-2470 100927173:2471-2504 101020545:2505-2612 100927919:2613-2651 100928133:2652-3111 10…	97.3582	20.54	13	10	17	29	0.886684	13	8.73442	1.1319	13	7.43156	852	97.4035	7.13721
comp35340_c1_seq1_2	[60 - 1529] len=2212 path=[84748622:0-1518 84756624:1519-1554 84756786:1555-1614 84773055:1615-1619 84757156:1620-1625 84757179:1626-1732 84757834:1733-1752 84757921:1753-1831 84768827:1832-1873 84758549:1874-2211] -1-1 490	97.2283	27.35	3	13	13	29	1.06919	12	8.09586	0.921444	12	10.4812	490	53.9892	7.6792
comp21956_c2_seq1_2	[38 - 838] len=839 path=[23206076:0-437 23207978:438-450 23208058:451-838] -1-1 267	97.1564	31.84	1	6	7	22	1.3333	13	9.23973	0.619423	13	22.0084	267	28.8577	5.8208
comp26564_c0_seq1_1	[707 - 309] (REVERSE SENSE) len=896 path=[36416115:0-196 36417128:197-213 36417220:214-317 36417682:318-346 36417792:347-559 36418963:560-593 36419119:594-677 36419500:678-707 36419659:708-895] -1-1 133	97.1231	54.14	3	1	9	35	0.00337233	1		2.14545	1		133	15.3025	10.1548
comp25995_c0_seq1_2	[178 - 1320] len=1807 path=[34427760:0-1437 34436795:1438-1443 34436815:1444-1700 34438491:1701-1704 34438505:1705-1806] -1-1 381	97.0614	29.92	1	10	10	29	1.02901	19	4.78687	0.968586	19	6.05437	381	43.5099	6.44287
comp30214_c0_seq1_2	[148 - 981] len=1449 path=[51839184:0-130 51839804:131-156 51839901:157-973 51844670:974-986 51844746:987-1095 51845184:1096-1110 51845268:1111-1163 51845536:1164-1226 51845885:1227-1250 51850921:1251-1274 51846120:1275-1448] -1-1 278	96.9486	26.98	1	7	7	27	1.18883	15	14.6723	0.785202	15	28.11	278	30.6265	6.02393
comp30691_c0_seq2_3	[77 - 1564] len=1846 path=[54346517:0-591 54319438:592-617 54319554:618-1065 54355736:1066-1076 54321665:1077-1086 54338201:1087-1511 54350859:1512-1527 54340493:1528-1581 54351767:1582-1593 54340847:1594-1673 54355862:1674-1689 54355449:1690-1713 54352251:1714-1845] -1-1 496	96.7601	34.07	1	3	13	26	0.942477	3	16.4448	1.06788	3	15.1301	496	54.314	7.63525
comp36709_c0_seq8_7	[461 - 3856] len=3858 path=[98393009:0-222 98480937:223-231 98394624:232-248 98481087:249-249 98394727:250-284 98394910:285-307 98395050:308-398 98452589:399-876 98338968:877-924 98467103:925-1437 98342150:1438-1469 98461051:1470-1575 98343078:1576-1619 98343239:1620-1788 98344082:1789-1832 98344357:1833-1987 98345184:1988-2075 98345590:2076-2077 98345606:2078-2156 98346177:2157-2706 98349464:270…	96.7375	21.47	3	1	22	33	1.31843	3	1.1688	0.636486	3	2.81607	1132	122.297	8.06006
comp37780_c0_seq1_2	[360 - 1025] len=1484 path=[112221273:0-1483] -1-1 222	96.6436	45.05	4	8	11	30	0.859379	13	15.6679	1.16323	13	14.6957	222	24.4106	5.51611
comp35373_c0_seq2_11	[1798 - 584] (REVERSE SENSE) len=1966 path=[85145325:0-276 85169453:277-353 85147645:354-449 85163935:450-477 85148361:478-540 85162570:541-543 85148879:544-1173 85152685:1174-1183 85152724:1184-1405 85154037:1406-1468 85154371:1469-1642 85172163:1643-1677 85121778:1678-1762 85122328:1763-1798 85122501:1799-1844 85122790:1845-1965] -1-1 405	96.6068	20.25	3	7	7	26	0.830672	15	11.9273	1.19617	15	8.84975	405	42.9892	4.64014
comp29118_c0_seq1_2	[278 - 1447] len=1449 path=[46693323:0-632 46696666:633-642 46696721:643-1448] -1-1 390	96.5358	34.62	2	14	14	34	0.802276	21	19.8502	1.22875	21	14.8242	390	44.0442	5.94775
comp20473_c0_seq1_3	[235 - 846] len=1311 path=[20085053:0-724 20088547:725-861 20089308:862-889 20089467:890-1310] -1-1 204	96.3111	58.82	1	11	11	28	1.10584	19	5.89703	0.880429	19	8.94371	204	22.7014	6.53662
comp28689_c1_seq1_2	[86 - 532] len=783 path=[44772785:0-92 44794767:93-117 44773338:118-626 44775326:627-639 44775382:640-782] -1-1 149	96.1834	56.38	3	4	7	27	0.920393	9	4.29496	1.09322	9	4.27068	149	16.6609	4.85596
comp36219_c0_seq2_20	[3560 - 2064] (REVERSE SENSE) len=4169 path=[93045187:0-272 93046331:273-312 93046544:313-521 93047370:522-553 93047525:554-727 93048207:728-736 93048244:737-1190 93100006:1191-1204 93050364:1205-1376 93050882:1377-1412 93051004:1413-1739 93052138:1740-1749 93052170:1750-1784 93052289:1785-1808 93052402:1809-1941 93053036:1942-1953 93053095:1954-2353 93054649:2354-2368 93054716:2369-2459 93100338…	96.0295	30.46	3	11	13	31	1.21397	17	12.9824	0.756352	17	24.9407	499	54.3059	6.20166
comp33666_c0_seq2_12	[2894 - 525] (REVERSE SENSE) len=3175 path=[71842702:0-254 71844194:255-263 71844254:264-504 71876578:505-515 71845708:516-623 71875766:624-644 71846440:645-991 71848252:992-1000 71848310:1001-1351 71849912:1352-1359 71849987:1360-1903 71880166:1904-1928 71852545:1929-2201 71819850:2202-2233 71866049:2234-2824 71823074:2825-2848 71823178:2849-2874 71823305:2875-3174] -1-1 790	95.7513	29.87	1	5	21	30	0.912679	8	15.9413	1.10115	8	15.5081	790	86.6476	8.06006
comp31661_c0_seq1_10	[790 - 2] (REVERSE SENSE) len=1681 path=[59530881:0-693 59534962:694-701 59554688:702-716 59554418:717-717 59535089:718-1384 59553467:1385-1406 59539009:1407-1551 59554862:1552-1552 59539726:1553-1680] -1-1 263	95.7355	47.15	1	9	11	30	1.38307	22	10.844	0.562302	22	28.1366	263	29.5429	8.1626
comp36726_c0_seq1_3	[252 - 2453] len=2778 path=[98536508:0-595 98598009:596-609 98617467:610-619 98617477:620-623 98540506:624-762 98541362:763-810 98541623:811-907 98542297:908-933 98594606:934-1084 98543320:1085-1113 98588035:1114-1426 98545217:1427-1483 98586444:1484-1591 98546411:1592-1626 98617711:1627-1903 98548076:1904-1948 98587483:1949-1951 98548285:1952-1977 98548438:1978-2527 98551597:2528-2547 98551722:2…	95.6768	25.61	2	3	17	29	0.829049	2	7.4394	1.19588	2	5.91573	734	80.7419	6.23975
comp23331_c1_seq1_1	[5 - 229] len=229 path=[26502551:0-80 26503052:81-102 26503127:103-228] -1-1 75	95.6725	36	1	1	2	25							75	8.10999	4.71631
comp34732_c1_seq5_5	[1284 - 223] (REVERSE SENSE) len=1352 path=[79774224:0-151 79826643:152-180 79775064:181-225 79807993:226-229 79845651:230-236 79845658:237-240 79845662:241-250 79845672:251-251 79845673:252-899 79828224:900-936 79756363:937-971 79756534:972-993 79756651:994-1135 79821830:1136-1142 79757526:1143-1226 79757871:1227-1351] -1-1 354	95.6149	20.34	4	7	7	29	1.16541	19	8.3769	0.812073	19	14.0028	354	38.215	5.70654
comp20651_c0_seq1_1	[19 - 423] len=1601 path=[20467788:0-1059 20473020:1060-1081 20473104:1082-1479 20475310:1480-1600] -1-1 135	95.5791	52.59	1	3	7	32	0.795836	10	18.425	1.23346	10	13.4926	135	15.1578	5.05908
comp37551_c0_seq3_23	[4729 - 560] (REVERSE SENSE) len=5048 path=[109831806:0-89 109892734:90-112 109832214:113-148 109832371:149-180 109832532:181-205 109879256:206-219 109832731:220-291 109879899:292-297 109833097:298-351 109833362:352-358 109833397:359-554 109834385:555-594 109834566:595-687 109931302:688-708 109931323:709-719 109835231:720-732 109835299:733-759 109881507:760-781 109835518:782-813 109835707:814-906…	95.4198	12.52	7	1	16	28							1390	152.633	5.45264
comp33469_c0_seq1_6	[279 - 1799] len=2422 path=[70429986:0-1470 70438788:1471-1483 70438849:1484-1826 70440720:1827-1841 70440821:1842-2170 70442750:2171-2188 70442882:2189-2421] -1-1 507	95.295	36.88	1	9	13	22	1.1076	3	5.4394	0.878402	3	7.53807	507	56.6137	6.31592
comp23352_c0_seq1_7	[1297 - 647] (REVERSE SENSE) len=1514 path=[26556643:0-565 26559662:566-566 26559665:567-617 26559953:618-618 26559961:619-1218 26572505:1219-1220 26563028:1221-1513] -1-1 217	95.2151	57.14	1	11	11	31	0.86597	21	9.37373	1.15566	21	7.60665	217	24.5238	8.42627
comp29020_c0_seq1_3	[271 - 1437] len=2047 path=[46257140:0-216 46258152:217-233 46258241:234-1495 46283524:1496-1502 46266625:1503-2046] -1-1 389	95.1495	32.39	1	11	11	30	0.905819	15	20.8586	1.10994	15	20.2865	389	42.9308	4.7417
comp35939_c2_seq5_14	[2957 - 3718] len=4187 path=[90257246:0-586 90261294:587-619 90261523:620-648 90295004:649-734 90262224:735-1755 90310172:1756-1756 90268611:1757-3214 90310603:3215-3263 90229732:3264-3312 90230049:3313-3338 90230194:3339-3447 90230946:3448-3476 90284016:3477-3765 90285741:3766-3766 90285748:3767-3999 90287279:4000-4089 90287877:4090-4186] -1-1 254	94.9781	27.95	1	1	8	31	0.996519	2	13.5147	0.995749	2	15.535	254	28.3352	8.1626
comp33653_c0_seq1_1	[73 - 480] len=878 path=[71723337:0-123 71715592:124-161 71743832:162-167 71715884:168-185 71703420:186-226 71719349:227-228 71698518:229-259 71743934:260-347 71744019:348-362 71744034:363-371 71710191:372-401 71710396:402-486 71710942:487-877] -1-1 136	94.8612	36.76	5	2	8	38	1.23323	12	12.8558	0.733939	12	24.2612	136	15.2585	11.2974
comp36119_c0_seq1_19	[3765 - 448] (REVERSE SENSE) len=3990 path=[92023969:0-179 92024721:180-235 92025119:236-351 91987168:352-807 91931356:808-832 91931501:833-1137 91933299:1138-1163 91933417:1164-1853 91936083:1854-1956 91936480:1957-1980 91936595:1981-2214 91938069:2215-2217 91938092:2218-3381 91945144:3382-3419 91945402:3420-3549 91946297:3550-3575 91946424:3576-3708 91947246:3709-3737 92059937:3738-3752 9194749…	94.8581	21.97	2	1	18	25							1106	119.423	5.51611
comp36709_c0_seq10_7	[578 - 3973] len=3975 path=[98393009:0-222 98480937:223-231 98394624:232-248 98481087:249-249 98394727:250-284 98394910:285-307 98395050:308-398 98482588:399-405 98395659:406-440 98395905:441-464 98482294:465-486 98476699:487-515 98452589:516-993 98338968:994-1041 98467103:1042-1554 98342150:1555-1586 98342315:1587-1692 98343078:1693-1736 98343239:1737-1905 98344082:1906-1949 98344357:1950-2104 9…	94.7839	21.47	4	0	22	31							1132	122.237	8.06006
comp30269_c0_seq1_10	[2862 - 457] (REVERSE SENSE) len=2908 path=[52155197:0-103 52155675:104-124 52155782:125-155 52155984:156-162 52156024:163-2765 52171795:2766-2784 52171957:2785-2907] -1-1 802	94.6199	29.68	1	18	18	29	1.09059	14	7.80824	0.89767	14	10.2924	802	88.1897	8.5874
comp33133_c0_seq1_6	[2062 - 1085] (REVERSE SENSE) len=2218 path=[68294875:0-491 68297897:492-502 68297963:503-567 68298396:568-576 68298462:577-1085 68328142:1086-1086 68301329:1087-1487 68303781:1488-1505 68303874:1506-1988 68307014:1989-1999 68307089:2000-2053 68307461:2054-2096 68307676:2097-2217] -1-1 326	94.5899	32.82	1	8	8	21	1.22019	3	5.57646	0.749214	3	11.0435	326	36.7781	5.0083
comp37262_c0_seq2_7	[245 - 3214] len=3775 path=[105413434:0-190 105414558:191-225 105414748:226-1389 105421986:1390-1489 105446280:1490-1500 105422676:1501-1920 105425481:1921-1927 105425518:1928-3261 105434183:3262-3268 105434206:3269-3333 105437842:3334-3370 105434943:3371-3416 105435262:3417-3449 105435463:3450-3494 105443199:3495-3496 105435761:3497-3523 105445218:3524-3560 105436205:3561-3600 105455062:3601-361…	94.5097	20.3	28	18	19	28	0.871719	15	5.30326	1.14907	15	4.46607	990	110.305	5.84619
comp14817_c0_seq1_1	[100 - 597] len=860 path=[11124479:0-220 11125907:221-242 11126037:243-859] -1-1 166	94.399	47.59	1	8	8	34	0.873882	29	5.65739	1.14658	29	4.77566	166	17.7431	5.88428
comp27875_c0_seq1_3	[36 - 1328] len=1329 path=[41351525:0-678 41354746:679-703 41354894:704-1328] -1-1 431	94.3765	43.39	3	14	16	29	0.72491	12	28.3442	1.3175	12	20.9321	431	47.7485	7.31299
comp31706_c0_seq1_2	[243 - 1433] len=1745 path=[59767017:0-267 59768356:268-272 59768387:273-333 59768747:334-337 59768755:338-1610 59775595:1611-1642 59775728:1643-1686 59775979:1687-1692 59776014:1693-1744] -1-1 397	94.1482	30.98	4	7	11	32	0.971639	6	37.1597	1.02727	6	54.6796	397	45.2011	6.60986
comp26105_c0_seq1_6	[891 - 421] (REVERSE SENSE) len=967 path=[34814614:0-209 34821155:210-228 34815539:229-272 34820798:273-279 34815729:280-374 34819423:375-426 34816467:427-966] -1-1 157	93.9845	36.94	1	4	4	34	1.13247	19	8.35079	0.849868	19	13.7926	157	18.2754	9.70068
comp33796_c0_seq1_2	[172 - 1074] len=1117 path=[72720293:0-428 72741308:429-452 72722650:453-804 72724552:805-821 72724625:822-1116] -1-1 301	93.9327	39.87	1	12	12	26	0.806925	13	16.2552	1.22341	13	11.1848	301	32.9394	5.5542
comp37560_c0_seq1_26	[5594 - 168] (REVERSE SENSE) len=5661 path=[109976353:0-418 110003631:419-431 109978206:432-805 109979787:806-1083 109980925:1084-1396 109982466:1397-1405 109982539:1406-1959 110005382:1960-1967 109985369:1968-2107 110006823:2108-2115 109986013:2116-2799 109989460:2800-2816 109989563:2817-3247 109991746:3248-3268 109991840:3269-3487 110012610:3488-3508 109993123:3509-3956 109994677:3957-3966 1099…	93.9173	12.6	4	20	20	32	0.750604	16	20.8379	1.28676	16	13.8398	1809	198.627	6.78564
comp28237_c0_seq1_2	[175 - 882] len=2322 path=[42818390:0-443 42824865:444-456 42820881:457-493 42832383:494-2321] -1-1 236	93.8522	38.98	3	4	8	26	1.02782	3	18.3159	0.969953	3	26.0068	236	26.2556	8.48486
comp27293_c0_seq1_7	[1302 - 367] (REVERSE SENSE) len=1574 path=[39118250:0-974 39123582:975-994 39123728:995-1573] -1-1 312	93.7295	26.92	1	9	9	26	0.903032	12	8.23201	1.11305	12	7.51131	312	34.3964	7.15186
comp32093_c0_seq1_3	[112 - 1245] len=1533 path=[61943239:0-180 61944151:181-191 61944208:192-810 61947765:811-824 61947818:825-1348 61955912:1349-1374 61950588:1375-1532] -1-1 378	93.5749	43.65	1	15	15	33	0.71811	21	15.1526	1.32533	21	9.50239	378	42.2308	7.44482
comp15965_c0_seq1_2	[4 - 498] len=499 path=[13295639:0-498] -1-1 165	93.5704	13.94	14	1	3	47	1.08296	5	7.1578	0.906685	5	9.94576	165	18.0784	9.86182
comp34261_c0_seq2_5	[1297 - 668] (REVERSE SENSE) len=1365 path=[76065541:0-693 76069280:694-720 76069468:721-883 76070340:884-924 76070567:925-931 76070612:932-940 76123489:941-955 76123509:956-956 76111329:957-958 76123507:959-987 76070921:988-1069 76071315:1070-1126 76123559:1127-1146 76071751:1147-1189 76123580:1190-1211 76099271:1212-1212 76099273:1213-1257 76113533:1258-1290 76113725:1291-1298 76113788:1299-136…	93.552	25.71	5	1	5	31							210	22.9961	8.54346
comp36887_c1_seq5_10	[1059 - 6518] len=7313 path=[100554496:0-910 100690236:911-928 100690254:929-934 100559370:935-5841 100584532:5842-5862 100584606:5863-6229 100586634:6230-6250 100586723:6251-6538 100588141:6539-6554 100588247:6555-7312] -1-1 1820	93.1846	14.95	2	24	24	29	0.877877	15	8.97392	1.142	15	7.48467	1820	195.369	5.79541
comp14619_c1_seq1_4	[194 - 1498] len=2072 path=[10806187:0-2071] -1-1 435	93.1685	28.97	2	11	13	31	1.16401	20	9.6598	0.813604	20	16.2206	435	49.6136	9.34912
comp37684_c0_seq1_2	[173 - 517] len=862 path=[111938810:0-861] -1-1 115	93.1578	60	1	5	5	21	1.02291	8	15.5146	0.975495	8	16.7811	115	12.1092	8.104
comp37838_c0_seq1_12	[1599 - 415] (REVERSE SENSE) len=2055 path=[112380870:0-2054] -1-1 395	93.1525	31.14	1	8	8	23	1.11009	10	11.7353	0.874323	10	15.8078	395	43.7359	7.15186
comp36694_c0_seq1_11	[1985 - 228] (REVERSE SENSE) len=2370 path=[98152203:0-162 98187604:163-205 98153438:206-250 98153699:251-287 98153968:288-511 98155466:512-553 98155665:554-1030 98158906:1031-1043 98159005:1044-1123 98159476:1124-1125 98159494:1126-1203 98188496:1204-1229 98160208:1230-1297 98189409:1298-1299 98160671:1300-1635 98163127:1636-1646 98163188:1647-1673 98220525:1674-1676 98220528:1677-1753 98163918:…	93.1432	24.74	3	13	13	27	1.13159	7	8.29272	0.850882	7	13.6602	586	66.6136	6.60986
comp37097_c3_seq5_12	[2330 - 738] (REVERSE SENSE) len=2658 path=[103215068:0-68 103203336:69-92 103203461:93-627 103311005:628-628 103206120:629-1049 103207683:1050-1080 103340907:1081-1081 103207849:1082-1155 103208165:1156-1157 103208172:1158-1283 103208653:1284-1547 103258703:1548-1552 103209629:1553-1565 103209683:1566-1597 103209788:1598-1792 103210660:1793-1819 103257570:1820-1831 103210849:1832-1855 103210983:…	93.1214	33.9	3	2	15	28	0.861103	3	1.6207	1.16125	3	1.39307	531	58.6428	6.66846
comp16180_c1_seq1_1	[20 - 307] len=308 path=[13720115:0-307] -1-1 96	93.0737	41.67	1	1	3	26	1.06023	1		0.932761	1		96	10.6035	5.75732
comp29486_c0_seq1_5	[109 - 1593] len=3062 path=[48389808:0-166 48408298:167-179 48390687:180-886 48394257:887-899 48394318:900-3061] -1-1 495	93.0508	17.78	2	4	7	26	1.32251	9	7.08274	0.631805	9	15.8249	495	54.6941	6.12549
comp25392_c0_seq1_6	[1258 - 512] (REVERSE SENSE) len=1445 path=[32461053:0-828 32480833:829-834 32466575:835-1280 32468995:1281-1293 32469071:1294-1444] -1-1 249	92.9228	29.72	1	7	7	28	1.12738	13	5.96342	0.855714	13	8.5914	249	27.1182	7.44482
comp23464_c0_seq2_2	[164 - 1150] len=1374 path=[26855711:0-444 26857790:445-747 26859155:748-1373] -1-1 329	92.9171	42.55	2	12	12	27	0.99513	19	5.64019	1.00746	19	6.24625	329	35.7525	8.47021
comp22778_c0_seq1_2	[17 - 625] len=1004 path=[24975746:0-176 24976944:177-186 24977005:187-406 24978286:407-426 24978431:427-1003] -1-1 203	92.7471	45.32	1	6	6	21	1.15794	7	8.73015	0.820643	7	14.2554	203	22.0266	9.42236
comp27354_c0_seq1_8	[1834 - 473] (REVERSE SENSE) len=2014 path=[39347942:0-152 39348862:153-250 39349408:251-297 39349720:298-302 39349770:303-2013] -1-1 454	92.6814	32.16	1	11	11	28	0.840918	13	10.4216	1.18441	13	7.9724	454	51.978	5.14795
comp29421_c1_seq5_7	[1264 - 497] (REVERSE SENSE) len=1480 path=[48108942:0-198 48109816:199-348 48110484:349-376 48110670:377-385 48110717:386-454 48111161:455-503 48111522:504-1322 48100304:1323-1479] -1-1 256	92.6107	32.42	5	7	7	31	0.932339	28	19.5178	1.07928	28	19.3732	256	27.6204	4.98291
comp34301_c1_seq7_7	[140 - 2614] len=3184 path=[76405422:0-577 76409248:578-615 76451434:616-636 76409639:637-863 76450166:864-885 76411099:886-1320 76413938:1321-1323 76413961:1324-1568 76415722:1569-2210 76420168:2211-2228 76420270:2229-3183] -1-1 825	92.5951	22.55	7	17	17	29	1.24559	17	8.38295	0.720074	17	17.8924	825	92.8459	6.72705
comp20997_c0_seq1_1	[41 - 376] len=558 path=[21164431:0-557] -1-1 112	92.4391	52.68	1	2	5	25							112	12.5583	5.8335
comp33083_c0_seq1_4	[1105 - 503] (REVERSE SENSE) len=1258 path=[68004540:0-290 68020638:291-296 68020614:297-297 68019860:298-334 68006407:335-396 68020690:397-445 68007156:446-567 68007843:568-583 68007922:584-1257] -1-1 201	92.3965	42.29	1	7	7	26	0.990576	14	19.0392	1.01269	14	20.5268	201	23.6755	5.13525
comp25910_c0_seq1_2	[828 - 4] (REVERSE SENSE) len=965 path=[34120152:0-823 34125364:824-830 34125390:831-964] -1-1 275	92.3456	29.09	1	8	10	46	1.34178	28	10.0919	0.609684	28	25.5205	275	28.4367	10.7407
comp32411_c0_seq1_7	[1682 - 486] (REVERSE SENSE) len=1864 path=[63905112:0-989 63911794:990-1020 63934838:1021-1863] -1-1 399	92.2503	22.31	3	9	9	30	0.793707	21	14.3404	1.23858	21	9.70176	399	44.5364	8.76318
comp27183_c0_seq1_2	[288 - 1070] len=1476 path=[38686801:0-972 38691994:973-1024 38692303:1025-1138 38692898:1139-1178 38693186:1179-1475] -1-1 261	92.2243	32.18	1	5	7	27	0.670051	4	29.462	1.36624	4	15.4812	261	28.9329	9.21729
comp34244_c1_seq1_11	[3484 - 905] (REVERSE SENSE) len=3658 path=[75957643:0-758 75977264:759-759 75961482:760-1731 75966484:1732-1740 75966508:1741-2418 75970343:2419-2427 75970390:2428-3033 75973738:3034-3056 75973864:3057-3177 75974754:3178-3196 75974824:3197-3327 75975347:3328-3348 75975458:3349-3657] -1-1 860	92.0058	25	3	15	19	29	0.745351	14	12.3745	1.29401	14	8.48897	860	96.9533	6.53662
comp27065_c0_seq2_9	[2058 - 337] (REVERSE SENSE) len=2152 path=[38235002:0-199 38236120:200-217 38236222:218-868 38256455:869-891 38240603:892-950 38240917:951-1083 38241692:1084-1112 38269602:1113-1494 38244318:1495-1523 38244515:1524-1568 38269711:1569-1592 38244973:1593-1635 38245205:1636-1660 38245313:1661-1691 38245581:1692-1715 38257426:1716-2151] -1-1 574	91.9955	33.1	1	14	14	27	1.02912	15	10.4986	0.968457	15	11.8987	574	62.9892	7.62061
comp19965_c0_seq1_3	[409 - 2] (REVERSE SENSE) len=447 path=[19265580:0-446] -1-1 136	91.9733	22.06	1	1	4	43							136	15.0332	9.08545
comp29827_c0_seq1_2	[159 - 779] len=2331 path=[49987523:0-834 49992262:835-835 49992268:836-1093 50001905:1094-1109 49993722:1110-1150 49994037:1151-2068 50002610:2069-2092 49999071:2093-2330] -1-1 207	91.9386	45.89	2	4	9	29	0.884012	2	21.2314	1.1155	2	19.2806	207	23.1248	7.13721
comp35100_c0_seq2_11	[3018 - 466] (REVERSE SENSE) len=3336 path=[82663212:0-332 82665384:333-361 82717946:362-367 82665604:368-439 82666125:440-443 82666138:444-712 82708080:713-736 82667620:737-763 82707395:764-813 82668062:814-906 82668631:907-1232 82670591:1233-3335] -1-1 851	91.8414	17.74	7	12	13	27	1.07813	9	7.73142	0.912225	9	11.1907	851	94.2717	6.7417
comp37716_c0_seq1_2	[94 - 1863] len=2230 path=[112039132:0-2229] -1-1 590	91.787	26.27	1	14	15	31	0.977765	25	8.25733	1.02739	25	9.5669	590	64.791	7.75244
comp35287_c0_seq1_6	[59 - 2392] len=2998 path=[84322023:0-623 84346404:624-641 84325631:642-788 84344576:789-813 84326654:814-974 84327773:975-984 84327865:985-1069 84328554:1070-1073 84328565:1074-1344 84330232:1345-1368 84330381:1369-1914 84333958:1915-2366 84336626:2367-2399 84336844:2400-2463 84337225:2464-2482 84337336:2483-2532 84337607:2533-2543 84337710:2544-2997] -1-1 778	91.7526	25.58	2	16	16	24	1.0083	13	5.44593	0.992351	13	6.10795	778	87.4882	5.41455
comp29224_c0_seq2_1	[180 - 1655] len=2078 path=[47155503:0-981 47161204:982-1711 47165618:1712-1757 47166152:1758-1811 47166526:1812-1828 47166595:1829-1901 47166945:1902-1907 47166969:1908-1913 47166995:1914-1995 47166995:1996-2077] -1-1 492	91.7253	23.78	8	9	9	25	1.07029	15	9.35631	0.921215	15	12.4465	492	53.4232	6.46826
comp27741_c2_seq3_2	[120 - 515] len=717 path=[40819188:0-124 40835526:125-148 40819998:149-174 40820186:175-423 40821730:424-427 40821755:428-488 40822093:489-519 40822093:520-550 40842579:551-560 40823283:561-566 40823332:567-622 40823761:623-625 40823778:626-716] -1-1 132	91.4528	20.45	3	2	4	35	1.14218	2	5.59028	0.836338	2	8.76724	132	13.7865	10.0522
comp35014_c0_seq1_4	[138 - 2561] len=3253 path=[81972169:0-65 81998198:66-90 81972669:91-126 81999553:127-130 81972862:131-891 81997947:892-905 81978060:906-1602 81982191:1603-1614 81982274:1615-2522 81997406:2523-2523 81988310:2524-3039 81991795:3040-3072 81992016:3073-3252] -1-1 808	91.1902	28.84	2	19	19	28	0.900614	17	5.01133	1.11591	17	4.49398	808	88.6107	9.5249
comp34140_c0_seq1_2	[132 - 1631] len=2061 path=[75225150:0-24 75225341:25-67 75225647:68-194 75226420:195-216 75226584:217-493 75228453:494-903 75231233:904-1174 75232889:1175-1651 75235760:1652-1670 75235910:1671-2060] -1-1 500	91.1192	37.8	4	15	15	24	0.958642	9	7.12127	1.04933	9	7.11555	500	55.929	6.80029
comp37375_c0_seq1_4	[75 - 1481] len=1481 path=[107177500:0-114 107210079:115-118 107178302:119-171 107178699:172-292 107210203:293-328 107210239:329-336 107185071:337-367 107185216:368-503 107151735:504-528 107151902:529-550 107152110:551-597 107152445:598-609 107210367:610-658 107210408:659-680 107152980:681-698 107153116:699-703 107153135:704-728 107182080:729-748 107153400:749-778 107210491:779-780 107210493:781-…	90.9924	12.37	2	2	5	24	1.5253	5	8.21108	0.399115	5	44.5055	469	52.0609	8.41162
comp25541_c0_seq2_5	[1233 - 751] (REVERSE SENSE) len=1375 path=[32962144:0-618 32965691:619-662 32965960:663-711 32966239:712-738 32966420:739-981 32967371:982-1015 32985347:1016-1061 32967739:1062-1085 32967928:1086-1374] -1-1 161	90.9811	29.81	1	3	6	29	1.21347	7	8.55684	0.756924	7	17.2518	161	18.2352	10.6968
comp43516_c0_seq1_2	[26 - 430] len=430 path=[118266132:0-429] -1-1 135	90.9734	66.67	3	1	8	22	0.900619	1		1.11591	1		135	14.6086	5.07178
comp29072_c2_seq2_4	[517 - 2] (REVERSE SENSE) len=610 path=[46496692:0-3 46496728:4-354 46498948:355-396 46522585:397-609] -1-1 172	90.9555	43.02	1	1	6	26							172	19.3735	4.58936
comp26502_c0_seq1_3	[134 - 1093] len=1402 path=[36225952:0-109 36226659:110-153 36226924:154-889 36232117:890-1401] -1-1 320	90.7606	46.88	2	16	16	28	1.25241	22	9.87404	0.712182	22	20.0125	320	36.1958	6.62451
comp29480_c1_seq1_2	[281 - 3] (REVERSE SENSE) len=438 path=[48353665:0-286 48355253:287-299 48355333:300-437] -1-1 93	90.623	62.37	2	2	4	21	1.13641	5	8.15938	0.84535	5	11.7888	93	9.64107	5.33838
comp15679_c0_seq1_4	[746 - 345] (REVERSE SENSE) len=794 path=[12718844:0-769 12723636:770-793] -1-1 134	90.5034	43.28	1	5	6	22	0.0483161	12	3.41992e+06	1.47882	12	59.9278	134	15.2556	5.52881
comp35768_c0_seq43_12	[2572 - 758] (REVERSE SENSE) len=2796 path=[88614971:0-369 88616919:370-406 88617210:407-2524 88710230:2525-2548 88630832:2549-2611 88631243:2612-2635 88711217:2636-2671 88631579:2672-2701 88631780:2702-2729 88698346:2730-2775 88698687:2776-2795] -1-1 605	90.4737	31.07	1	17	17	26	0.92516	16	15.6068	1.08774	16	13.7848	605	65.7908	7.69385
comp36995_c0_seq1_3	[276 - 2189] len=2649 path=[101955249:0-167 101909903:168-175 101909945:176-450 101982805:451-469 101912410:470-735 101966877:736-745 101914320:746-1788 101920458:1789-1810 101920572:1811-2294 101966026:2295-2305 101924406:2306-2471 102006078:2472-2480 101925691:2481-2648] -1-1 638	90.1619	25.86	1	13	16	30	1.01539	9	6.69933	0.984214	9	7.56084	638	70.3161	9.0415
comp35019_c0_seq1_9	[2400 - 274] (REVERSE SENSE) len=2505 path=[82002865:0-145 81988699:146-171 81988692:172-172 81988699:173-198 81988692:199-199 81988699:200-225 81988884:226-455 81990266:456-464 81990346:465-868 81992867:869-2504] -1-1 709	90.1526	25.25	4	18	18	31	1.18555	23	11.3071	0.788967	23	21.9641	709	80.3757	8.60205
comp36709_c0_seq4_6	[461 - 4282] len=4695 path=[98393009:0-222 98480937:223-231 98394624:232-248 98481087:249-249 98394727:250-284 98394910:285-307 98395050:308-398 98452589:399-876 98338968:877-924 98339264:925-1437 98342150:1438-1469 98342315:1470-1575 98343078:1576-1619 98343239:1620-1788 98344082:1789-1832 98344357:1833-1987 98345184:1988-2075 98345590:2076-2077 98345606:2078-2156 98346177:2157-2706 98349464:270…	90.1467	19.62	3	0	21	31							1274	137.393	7.15186
comp34645_c0_seq1_4	[24 - 2222] len=2465 path=[79028008:0-189 79029096:190-198 79029154:199-777 79032904:778-796 79033025:797-1203 79045806:1204-1220 79035654:1221-2464] -1-1 733	90.0882	26.33	2	16	17	29	0.729871	15	25.0347	1.31183	15	14.0533	733	81.0805	7.1958
comp34595_c0_seq5_5	[607 - 2] (REVERSE SENSE) len=821 path=[78630180:0-23 78632037:24-54 78632211:55-81 78632403:82-108 78652214:109-112 78632912:113-182 78645277:183-191 78633357:192-366 78634292:367-415 78634639:416-501 78635043:502-503 78635049:504-588 78652348:589-589 78652349:590-596 78635678:597-605 78635734:606-820] -1-1 202	90.065	9.41	2	3	3	27	1.42463	24	8.24775	0.514628	24	26.5019	202	20.161	8.76318
comp37221_c1_seq2_7	[1943 - 717] (REVERSE SENSE) len=2056 path=[104858933:0-560 104861589:561-607 104861826:608-858 105004550:859-859 105004640:860-915 104863523:916-1980 104869286:1981-1997 104869398:1998-2055] -1-1 409	90.0317	33.99	3	11	11	28	0.89502	14	6.05346	1.12229	14	5.40783	409	44.7714	7.09326
comp32143_c0_seq1_4	[188 - 1918] len=2129 path=[62256006:0-464 62269269:465-468 62258337:469-1851 62265958:1852-1872 62266049:1873-2084 62270981:2085-2128] -1-1 577	89.89	20.45	1	11	11	28	0.899487	17	16.6007	1.1172	17	17.1808	577	64.3386	6.72705
comp27643_c0_seq1_11	[1342 - 446] (REVERSE SENSE) len=1537 path=[40436559:0-333 40438758:334-340 40438791:341-381 40438986:382-393 40439044:394-1251 40443991:1252-1271 40444155:1272-1536] -1-1 299	89.8169	35.12	3	10	10	26	1.14851	7	2.35129	0.831467	7	3.65271	299	33.5289	5.80811
comp24296_c0_seq2_1	[50 - 1552] len=2174 path=[29101893:0-1748 29112305:1749-1858 29112999:1859-1872 29113077:1873-2173] -1-1 501	89.4066	30.54	1	14	14	29	0.922874	21	17.9924	1.09037	21	18.3306	501	55.7691	5.05908
comp28119_c0_seq1_2	[65 - 829] len=2087 path=[42336411:0-438 42338339:439-479 42338581:480-819 42366189:820-820 42340427:821-1389 42343561:1390-1405 42343662:1406-1475 42344007:1476-1492 42344086:1493-2086] -1-1 255	89.351	56.47	7	3	11	25							255	28.7799	6.80029
comp37293_c0_seq2_15	[1786 - 392] (REVERSE SENSE) len=3337 path=[105822732:0-516 105825444:517-582 105825793:583-1068 105828431:1069-1090 105828565:1091-1464 105830323:1465-1481 105830409:1482-1753 105862355:1754-1759 105831850:1760-1868 105879492:1869-1907 105832611:1908-2120 105833792:2121-2340 105835109:2341-2398 105835476:2399-2432 105889804:2433-2489 105836031:2490-2732 105837285:2733-2800 105889930:2801-2801 10…	89.2159	33.12	4	1	12	23							465	49.0673	5.84619
comp37008_c2_seq2_7	[1512 - 739] (REVERSE SENSE) len=1639 path=[102091661:0-242 102093353:243-272 102093559:273-347 102094052:348-355 102169902:356-361 102169908:362-385 102169932:386-452 102094856:453-480 102128209:481-590 102095895:591-620 102096100:621-650 102096335:651-766 102123995:767-920 102170458:921-1190 102099772:1191-1222 102170596:1223-1307 102120437:1308-1335 102100657:1336-1387 102170675:1388-1422 1021…	89.1926	24.03	1	2	5	30	0.894797	3	3.08093	1.12259	3	2.76276	258	26.3133	7.41553
comp37551_c0_seq4_22	[3587 - 561] (REVERSE SENSE) len=3847 path=[109831806:0-89 109832102:90-112 109832214:113-148 109879061:149-181 109832532:182-206 109832651:207-220 109832731:221-292 109833070:293-298 109833097:299-352 109879439:353-359 109833397:360-555 109834385:556-595 109834566:596-688 109931302:689-709 109931323:710-720 109835231:721-733 109835299:734-760 109881507:761-782 109835518:783-814 109835707:815-907…	88.8188	17.24	4	1	16	27							1009	112.616	6.18896
comp30196_c0_seq1_1	[35 - 982] len=1540 path=[51735372:0-333 51747992:334-342 51737367:343-594 51738927:595-610 51739014:611-985 51748205:986-1071 51740887:1072-1203 51741688:1204-1240 51741889:1241-1334 51742396:1335-1539] -1-1 316	88.7551	43.67	5	13	13	30	0.882168	26	33.4058	1.13655	26	28.5819	316	35.7747	8.95361
comp25146_c0_seq1_10	[1742 - 438] (REVERSE SENSE) len=1812 path=[31726919:0-216 31728151:217-312 31711250:313-760 31714059:761-877 31714888:878-1811] -1-1 435	88.7155	26.67	4	10	10	28	1.12969	21	18.0796	0.853064	21	26.7029	435	48.7697	6.13818
comp29311_c0_seq1_5	[1159 - 353] (REVERSE SENSE) len=1282 path=[47534431:0-254 47550593:255-306 47535941:307-610 47537394:611-634 47537505:635-1281] -1-1 269	88.5535	26.02	1	4	4	21	1.33311	1		0.619643	1		269	29.503	7.7085
comp37293_c0_seq7_12	[1786 - 392] (REVERSE SENSE) len=2645 path=[105822732:0-516 105859837:517-582 105825793:583-1068 105889532:1069-1069 105862560:1070-1090 105828565:1091-1464 105830323:1465-1481 105830409:1482-1753 105831824:1754-1759 105831850:1760-1868 105879492:1869-1907 105832611:1908-2120 105833792:2121-2340 105835109:2341-2398 105835476:2399-2432 105889804:2433-2489 105875733:2490-2498 105837285:2499-2566 10…	88.4569	32.9	4	1	12	23							465	49.1253	5.84619
comp29462_c0_seq1_8	[1654 - 317] (REVERSE SENSE) len=1801 path=[48269880:0-698 48273143:699-1800] -1-1 446	88.408	37	1	15	15	26	1.05665	10	13.6057	0.93624	10	18.1015	446	48.8806	5.51611
comp32214_c0_seq1_9	[2084 - 576] (REVERSE SENSE) len=2119 path=[62693578:0-446 62695856:447-469 62695953:470-730 62697193:731-761 62697316:762-1420 62700585:1421-1433 62700661:1434-2118] -1-1 503	88.2252	25.05	1	11	11	24	0.87913	13	37.4297	1.14056	13	43.4685	503	56.8801	7.45947
comp26211_c2_seq2_2	[225 - 1] (REVERSE SENSE) len=294 path=[35171790:0-24 35171906:25-110 35172262:111-293] -1-1 75	88.1282	57.33	3	3	3	23	0.753869	4	5.83653	1.28385	4	3.83815	75	8.24084	4.48779
comp25453_c0_seq1_9	[2236 - 1217] (REVERSE SENSE) len=2316 path=[32656708:0-1495 32665393:1496-2315] -1-1 340	88.0777	27.06	1	7	7	25	0.806486	11	23.6223	1.22392	11	16.9224	340	37.0389	6.85889
comp30891_c0_seq3_10	[1722 - 538] (REVERSE SENSE) len=2259 path=[55364064:0-317 55365747:318-319 55365753:320-537 55366653:538-563 55375892:564-675 55367294:676-764 55367677:765-1264 55369660:1265-1304 55369818:1305-1330 55401075:1331-1337 55369944:1338-1382 55370200:1383-1415 55390008:1416-2258] -1-1 395	88.006	17.47	3	1	5	24							395	43.4669	9.53955
comp30623_c1_seq2_2	[187 - 963] len=1243 path=[53957541:0-468 53961510:469-538 53961919:539-545 53961976:546-979 53939278:980-984 53939300:985-1008 53939492:1009-1027 53939586:1028-1242] -1-1 259	87.9188	30.12	2	7	7	28	1.10867	18	4.85942	0.877174	18	7.06298	259	29.5521	5.08447
comp37731_c0_seq1_3	[162 - 1529] len=2107 path=[112083686:0-2106] -1-1 456	87.7957	37.72	1	14	14	26	0.833617	13	6.66308	1.19279	13	5.13297	456	50.5789	7.54736
comp34330_c0_seq3_4	[124 - 1872] len=2395 path=[76700114:0-142 76700865:143-158 76700940:159-248 76701381:249-249 76701384:250-998 76684191:999-1040 76684384:1041-1136 76684891:1137-1272 76685611:1273-1279 76685630:1280-1576 76687149:1577-1783 76688519:1784-1826 76688791:1827-1870 76717145:1871-2047 76727087:2048-2049 76718208:2050-2077 76726502:2078-2093 76718448:2094-2233 76726919:2234-2245 76719176:2246-2394] -1-…	87.7088	24.87	8	7	15	27	1.24995	6	13.6435	0.71219	6	27.9948	583	64.3933	6.27783
comp25868_c1_seq1_1	[161 - 583] len=1135 path=[33998577:0-230 33999396:231-240 33999426:241-439 34000210:440-472 34000351:473-1134] -1-1 141	87.6558	59.57	1	5	7	21	1.40617	5	11.2181	0.535816	5	32.5377	141	15.9036	10.1694
comp37091_c0_seq4_12	[259 - 7029] len=7595 path=[103248893:0-192 103115209:193-223 103255855:224-376 103254290:377-392 103116322:393-2173 103127636:2174-2204 103127806:2205-2233 103128047:2234-2246 103256080:2247-2249 103128224:2250-2272 103128363:2273-2296 103128513:2297-2462 103129659:2463-2494 103129865:2495-3143 103133525:3144-3196 103133907:3197-3842 103256319:3843-3844 103138882:3845-3874 103256344:3875-3953 10…	87.6496	12.05	16	22	22	29	0.817446	18	17.405	1.21098	18	14.0503	2257	251.659	6.21436
comp35513_c0_seq3_9	[1604 - 663] (REVERSE SENSE) len=2089 path=[86265952:0-190 86267170:191-238 86267464:239-313 86267860:314-330 86267964:331-667 86309572:668-668 86309573:669-673 86270224:674-686 86270302:687-767 86270791:768-919 86271659:920-990 86272192:991-1678 86300367:1679-1694 86276840:1695-2088] -1-1 314	87.5998	42.99	8	12	12	24	0.860535	14	17.8644	1.16099	14	16.939	314	34.2903	6.97607
comp30677_c2_seq1_2	[2 - 673] len=2686 path=[54237002:0-227 54238456:228-243 54238534:244-829 54282000:830-830 54241991:831-1456 54246208:1457-1471 54246286:1472-2543 54279354:2544-2560 54252813:2561-2685] -1-1 224	87.5558	37.05	1	7	7	21	0.0754094	4	578232	1.30006	4	85.7013	224	24.0157	6.40479
comp34504_c2_seq2_2	[180 - 1502] len=1742 path=[77964239:0-268 77920899:269-294 77962085:295-385 78030035:386-390 77944806:391-531 77963724:532-558 77945831:559-829 77924592:830-1134 77967924:1135-1150 77926627:1151-1440 77928547:1441-1443 77928564:1444-1591 77974122:1592-1606 77929640:1607-1741] -1-1 441	87.4947	33.79	2	13	13	25	0.918602	17	8.89785	1.09527	17	8.08457	441	46.8833	7.02002
comp29545_c0_seq8_12	[2558 - 405] (REVERSE SENSE) len=2857 path=[48664418:0-820 48668881:821-949 48691652:950-1481 48672795:1482-2856] -1-1 718	87.4931	14.9	8	9	10	28	0.777043	21	13.7888	1.2577	21	10.5906	718	78.914	7.12256
comp20810_c0_seq1_5	[978 - 328] (REVERSE SENSE) len=1072 path=[20789750:0-1071] -1-1 217	87.3942	56.68	1	11	11	28	1.13477	17	11.5342	0.847227	17	18.4625	217	24.1289	9.01221
comp23293_c1_seq1_3	[74 - 526] len=716 path=[26402011:0-715] -1-1 151	87.3251	21.85	1	1	2	26							151	16.0314	8.90967
comp23401_c0_seq1_3	[683 - 354] (REVERSE SENSE) len=796 path=[26697686:0-248 26698975:249-253 26699001:254-795] -1-1 110	87.3052	40	3	1	6	28	1.5004	10	8.80782	0.426886	10	42.4001	110	12.5052	11.5317
comp37445_c0_seq1_2	[20 - 2026] len=2279 path=[108148131:0-158 108149159:159-210 108149410:211-347 108150395:348-380 108150636:381-975 108193228:976-986 108154812:987-987 108154814:988-991 108154858:992-1070 108155328:1071-1080 108155366:1081-1168 108177199:1169-1170 108155978:1171-1235 108156406:1236-1260 108156558:1261-1347 108193421:1348-1349 108193423:1350-1355 108157182:1356-1450 108157771:1451-1621 108158767:1…	87.2768	21.38	1	13	13	23	1.14934	10	21.847	0.828384	10	41.9276	669	75.0347	6.22705
comp32092_c3_seq1_2	[26 - 301] len=637 path=[61948270:0-298 61950007:299-443 61950731:444-446 61950743:447-636] -1-1 92	87.186	59.78	4	1	4	25							92	9.89334	11.1802
comp35763_c0_seq1_11	[1933 - 296] (REVERSE SENSE) len=2110 path=[88548955:0-943 88531035:944-969 88531165:970-1009 88531330:1010-1038 88531443:1039-1146 88531978:1147-1182 88532238:1183-1538 88533862:1539-1541 88533876:1542-1822 88535384:1823-1854 88535550:1855-1951 88536020:1952-2109] -1-1 546	87.1731	28.21	7	4	14	26	0.9653	6	12.7724	1.04115	6	12.4597	546	61.4866	7.35693
comp30891_c0_seq1_9	[1755 - 538] (REVERSE SENSE) len=2221 path=[55364064:0-317 55399739:318-319 55365753:320-537 55366653:538-563 55366797:564-675 55367294:676-764 55367677:765-1264 55369660:1265-1304 55369818:1305-1330 55401075:1331-1337 55369944:1338-1382 55370200:1383-1415 55370403:1416-2220] -1-1 406	87.1531	16.5	3	1	5	24							406	44.7526	9.49561
comp34114_c0_seq4_9	[1668 - 199] (REVERSE SENSE) len=1702 path=[75052647:0-164 75053735:165-220 75054016:221-361 75054923:362-369 75054951:370-1040 75059633:1041-1043 75059650:1044-1122 75100167:1123-1149 75060305:1150-1483 75097113:1484-1508 75062485:1509-1551 75095258:1552-1554 75062753:1555-1701] -1-1 490	87.0587	26.53	2	3	10	25	1.23123	5	19.5091	0.736547	5	32.4277	490	52.9693	6.44287
comp32317_c4_seq1_8	[1689 - 1] (REVERSE SENSE) len=1695 path=[63344379:0-263 63345904:264-303 63346165:304-408 63346928:409-410 63346939:411-1694] -1-1 563	86.875	26.64	2	9	13	30	1.00969	6	1.7873	0.990748	6	2.11741	563	61.2066	4.94482
comp4059_c0_seq1_1	[121 - 1434] len=1465 path=[3236936:0-308 3246288:309-1464] -1-1 438	86.7905	27.4	2	8	9	23	1.1306	6	11.8323	0.846397	6	19.3409	438	47.1478	8.71924
comp34054_c0_seq1_12	[2902 - 518] (REVERSE SENSE) len=3142 path=[74598013:0-585 74601321:586-600 74601418:601-755 74602220:756-778 74602321:779-3141] -1-1 795	86.7594	23.27	1	18	18	29	0.860271	20	9.52909	1.16219	20	7.62913	795	90.7804	6.37939
comp34271_c1_seq2_5	[511 - 1527] len=2046 path=[76152951:0-137 76153836:138-144 76153872:145-1534 76163100:1535-1535 76163104:1536-2045] -1-1 339	86.7246	30.38	2	8	9	25	0.964466	13	16.9167	1.04265	13	17.8759	339	36.6466	5.73193
comp26652_c0_seq1_4	[237 - 1856] len=2530 path=[36729996:0-2529] -1-1 540	86.6148	27.41	2	6	11	23	0.74946	7	6.42951	1.28935	7	4.13602	540	57.8139	4.85596
comp30723_c0_seq1_2	[266 - 1312] len=1795 path=[54472371:0-554 54475154:555-573 54475231:574-1520 54482718:1521-1534 54479657:1535-1583 54483872:1584-1594 54479914:1595-1794] -1-1 349	86.6109	31.52	1	10	10	27	1.03218	11	4.52968	0.964952	11	5.52204	349	39.2539	6.58057
comp35444_c1_seq1_2	[112 - 741] len=1139 path=[85720634:0-239 85721726:240-260 85721814:261-808 85739874:809-809 85724805:810-1138] -1-1 210	86.4056	20	1	4	4	26	0.159847	9	78.0527	1.9659	9	5.06174	210	22.4177	6.91748
comp26862_c0_seq1_10	[1477 - 509] (REVERSE SENSE) len=1721 path=[37486329:0-962 37492654:963-1720] -1-1 323	86.394	32.82	1	10	10	27	0.93254	14	7.3982	1.07928	14	6.9859	323	35.3882	6.17627
comp15532_c0_seq1_3	[118 - 1602] len=2081 path=[12407009:0-2080] -1-1 495	86.1283	26.87	2	13	13	25	1.31783	16	11.55	0.635322	16	28.1149	495	56.4665	5.13525
comp35930_c1_seq1_13	[3193 - 962] (REVERSE SENSE) len=3297 path=[90139831:0-823 90143682:824-844 90143789:845-913 90144151:914-938 90144261:939-1267 90182201:1268-1278 90173928:1279-1281 90145936:1282-1337 90146121:1338-1860 90148694:1861-1867 90148720:1868-1938 90149088:1939-1960 90149195:1961-2238 90177088:2239-2270 90150778:2271-2453 90151735:2454-2697 90152940:2698-2710 90152985:2711-3086 90154980:3087-3099 90155…	86.0675	25.4	3	15	15	23	1.04648	12	2.87328	0.948536	12	3.64807	744	82.3692	6.44287
comp33685_c0_seq1_3	[33 - 980] len=1453 path=[71935833:0-65 71936233:66-94 71936472:95-132 71950133:133-139 71936816:140-855 71941270:856-871 71941405:872-1315 71944131:1316-1355 71944416:1356-1452] -1-1 316	86.0411	49.68	1	12	12	21	1.17503	6	10.9981	0.800993	6	18.4304	316	34.4565	7.12256
comp22842_c0_seq1_1	[662 - 285] (REVERSE SENSE) len=731 path=[25162070:0-402 25164208:403-414 25164272:415-444 25164396:445-461 25164489:462-730] -1-1 126	86.0077	29.37	1	4	4	24	1.55431	9	20.0038	0.365835	9	92.316	126	13.4638	9.74463
comp37008_c2_seq1_7	[1448 - 675] (REVERSE SENSE) len=1575 path=[102168039:0-193 102093353:194-223 102093559:224-298 102094052:299-306 102169902:307-312 102169908:313-336 102169932:337-403 102094856:404-431 102095061:432-498 102095556:499-509 102095646:510-541 102095895:542-571 102127906:572-586 102096335:587-702 102123995:703-856 102170458:857-1126 102119700:1127-1158 102170596:1159-1243 102100508:1244-1271 10210065…	85.9023	24.03	1	2	5	29	0.822683	2	2.96093	1.205	2	2.31943	258	26.3282	6.93213
comp26371_c1_seq13_5	[421 - 2067] len=2455 path=[35808324:0-333 35812928:334-334 35812929:335-338 35751444:339-1136 35756828:1137-1140 35756888:1141-1363 35772690:1364-1446 35796128:1447-1470 35813030:1471-1652 35759706:1653-1691 35771150:1692-1716 35771259:1717-1735 35771398:1736-1757 35760233:1758-1790 35763206:1791-1931 35764038:1932-2140 35765282:2141-2202 35765507:2203-2454] -1-1 549	85.7587	22.04	11	3	9	22	0.00364381	6	44.519	2.14514	6	0.0688592	549	60.3865	5.38916
comp30878_c0_seq1_11	[1130 - 315] (REVERSE SENSE) len=2090 path=[55293455:0-1288 55308581:1289-1291 55301178:1292-1534 55306661:1535-1558 55302940:1559-1723 55303745:1724-1743 55303822:1744-2089] -1-1 272	85.7353	30.88	1	8	8	26	1.31682	21	16.8572	0.638337	21	49.6061	272	30.7401	6.41748
comp14638_c0_seq1_6	[1709 - 489] (REVERSE SENSE) len=1843 path=[10839555:0-1842] -1-1 407	85.7255	22.36	1	8	8	20	0.979304	11	21.6191	1.02562	11	23.6561	407	45.3043	8.08936
comp25185_c0_seq1_3	[226 - 1953] len=2181 path=[31824566:0-1190 31830551:1191-1205 31830625:1206-2028 31836867:2029-2043 31834862:2044-2180] -1-1 576	85.7053	39.06	1	18	18	25	0.887485	14	22.1834	1.13095	14	21.1351	576	62.2587	8.67529
comp21431_c0_seq3_2	[181 - 1593] len=2061 path=[22102188:0-1189 22108969:1190-2060] -1-1 471	85.6742	33.12	4	12	12	23	0.950452	12	7.19082	1.05872	12	7.79694	471	51.8113	5.5415
[truncated: 5,466 more rows]

## Sheet: Ratio information of total prot
												32d	21d	32d vs 21d
[truncated: 5,727 more rows]

## Sheet: Protein change>1.5 fold
												32d	21d	32d vs 21d
[truncated: 1,947 more rows]
